# Supplementary material for: Malaria vector populations across ecological zones in Guinea Conakry and Mali, West Africa
Source: Malar J. 2016 Apr 8;15:191. doi: 10.1186/s12936-016-1242-5 (PMC4826509; doi:10.1186/s12936-016-1242-5)
Supplement: Supplementary file 1 — 10.1186/s12936-016-1242-5 Molecular attribute data for mosquitoes collected across ecological zones in Guinea and Mali. [file 12936_2016_1242_MOESM1_ESM.xlsx]

## Sheet: Sheet1
Additional File 1. Molecular attribute data for mosquitoes collected across an ecological transect in Guinea and Mali
Sample ID	Location	Date of Capture	Capture Method*	Capture Location for HLC	Species	2La molecular karyotype	kdr-W genotype	kdr-E genotype	Bloodmeal Source**	P. falciparum Status
1	Koraboh	2012-10-01	HLC	Outside	A. gambiae	2La+ 2La+	kdr kdr		HUMAN	Negative
2	Koraboh	2012-10-01	HLC	Outside	A. gambiae	2La 2La	kdr kdr		HUMAN	Negative
3	Koraboh	2012-10-01	HLC	Outside	A. gambiae	2La 2La+	kdr kdr		HUMAN	Negative
4	Koraboh	2012-10-01	HLC	Outside	A. gambiae	2La 2La+	kdr kdr		HUMAN	Negative
5	Koraboh	2012-10-01	HLC	Outside	A. gambiae	2La+ 2La+	kdr kdr		NVBM
6	Koraboh	2012-10-01	HLC	Outside	A. gambiae	2La+ 2La+	kdr kdr		HUMAN	Negative
7	Koraboh	2012-10-01	HLC	Outside	A. gambiae	2La 2La+	kdr kdr		HUMAN	Negative
8	Koraboh	2012-10-01	HLC	Outside	A. gambiae	2La+ 2La+	kdr kdr		NVBM
9	Koraboh	2012-10-01	HLC	Outside	A. coluzzii	2La+ 2La+	kdr kdr		HUMAN	Negative
1	Koraboh	2012-10-01	HLC	Inside	A. gambiae	2La 2La	kdr kdr		NVBM
2	Koraboh	2012-10-01	HLC	Inside	A. gambiae	2La+ 2La+	kdr kdr		NVBM
3	Koraboh	2012-10-01	HLC	Inside	A. gambiae	2La+ 2La+			HUMAN	Negative
4	Koraboh	2012-10-01	HLC	Inside	A. gambiae				HUMAN	Negative
5	Koraboh	2012-10-01	HLC	Inside	A. gambiae	2La 2La	kdr kdr		HUMAN	Negative
6	Koraboh	2012-10-01	HLC	Inside	A. gambiae	2La 2La+	kdr kdr		HUMAN	Negative
7	Koraboh	2012-10-01	HLC	Inside	A. gambiae	2La+ 2La+			HUMAN	Negative
8	Koraboh	2012-10-01	HLC	Inside	A. gambiae	2La 2La+	kdr kdr		HUMAN	Negative
9	Koraboh	2012-10-01	HLC	Inside	A. gambiae	2La+ 2La+			HUMAN	Positive
10	Koraboh	2012-10-01	HLC	Inside	A. coluzzii	2La 2La	kdr kdr		HUMAN	Negative
11	Koraboh	2012-10-01	HLC	Inside	A. gambiae	2La 2La			HUMAN	Negative
12	Koraboh	2012-10-01	HLC	Inside	A. gambiae	2La 2La	kdr kdr		HUMAN	Negative
13	Koraboh	2012-10-01	HLC	Inside	A. gambiae	2La 2La+	kdr kdr		HUMAN	Positive
14	Koraboh	2012-10-01	HLC	Inside	A. gambiae	2La 2La+			HUMAN	Positive
15	Koraboh	2012-10-01	HLC	Inside	A. gambiae	2La 2La+	kdr kdr		HUMAN	Negative
16	Koraboh	2012-10-01	HLC	Inside	A. gambiae	2La 2La+	kdr S		HUMAN	Negative
17	Koraboh	2012-10-01	HLC	Inside	A. gambiae	2La+ 2La+			HUMAN	Negative
18	Koraboh	2012-10-01	HLC	Inside	A. gambiae	2La+ 2La+	kdr kdr		HUMAN	Negative
19	Koraboh	2012-10-01	HLC	Inside	A. gambiae	2La+ 2La+			HUMAN	Negative
20	Koraboh	2012-10-01	HLC	Inside	A. gambiae	2La+ 2La+	kdr kdr		HUMAN	Negative
21	Koraboh	2012-10-01	HLC	Inside	A. gambiae	2La 2La			HUMAN	Negative
22	Koraboh	2012-10-01	HLC	Inside	A. gambiae	2La 2La+	kdr kdr		HUMAN	Negative
23	Koraboh	2012-10-01	HLC	Inside	A. gambiae	2La 2La	kdr kdr		HUMAN	Negative
24	Koraboh	2012-10-01	HLC	Inside	A. gambiae	2La 2La			HUMAN	Negative
25	Koraboh	2012-10-01	HLC	Inside	A. gambiae				HUMAN	Negative
26	Koraboh	2012-10-01	HLC	Inside	A. gambiae	2La+ 2La			HUMAN	Negative
27	Koraboh	2012-10-01	HLC	Inside	A. gambiae	2La+ 2La	kdr kdr		HUMAN	Negative
28	Koraboh	2012-10-01	HLC	Inside	A. gambiae	2La 2La			HUMAN	Positive
29	Koraboh	2012-10-01	HLC	Inside	A. gambiae	2La 2La	kdr kdr		HUMAN	Negative
30	Koraboh	2012-10-01	HLC	Inside	A. gambiae	2La+ 2La+			HUMAN	Negative
31	Koraboh	2012-10-01	HLC	Inside	A. gambiae	2La+ 2La+	kdr kdr		HUMAN	Negative
32_1	Koraboh	2012-10-01	HLC	Inside	A. gambiae				HUMAN	Negative
32_2	Koraboh	2012-10-01	HLC	Inside	A. gambiae	2La 2La+	kdr kdr		HUMAN	Positive
33	Koraboh	2012-10-01	HLC	Inside	A. gambiae	2La+ 2La+			HUMAN	Negative
34	Koraboh	2012-10-01	HLC	Inside	A. gambiae	2La 2La	kdr kdr		HUMAN	Negative
35	Koraboh	2012-10-01	HLC	Inside	A. gambiae	2La+ 2La+			HUMAN	Positive
36	Koraboh	2012-10-01	HLC	Inside	A. gambiae	2La 2La	kdr kdr		HUMAN	Negative
37	Koraboh	2012-10-01	HLC	Inside	A. gambiae	2La 2La+			HUMAN	Positive
38	Koraboh	2012-10-01	HLC	Inside	A. gambiae	2La 2La+	kdr kdr		HUMAN	Negative
39	Koraboh	2012-10-01	HLC	Inside	A. gambiae	2La+ 2La+			HUMAN	Negative
40	Koraboh	2012-10-01	HLC	Inside	A. gambiae				HUMAN	Negative
41	Koraboh	2012-10-01	HLC	Inside	A. gambiae	2La 2La+			HUMAN	Negative
42	Koraboh	2012-10-01	HLC	Inside	A. gambiae	2La+ 2La+	kdr kdr		HUMAN	Negative
43	Koraboh	2012-10-01	HLC	Inside	A. gambiae	2La 2La+	kdr kdr		HUMAN	Negative
44	Koraboh	2012-10-01	HLC	Inside	A. gambiae	2La 2La	kdr kdr		HUMAN	Positive
45	Koraboh	2012-10-01	HLC	Inside	A. gambiae	2La 2La+			HUMAN	Negative
47	Koraboh	2012-10-01	HLC	Inside	A. gambiae				HUMAN	Negative
48	Koraboh	2012-10-01	HLC	Inside	A. gambiae	2La 2La+	kdr kdr		HUMAN	Negative
49	Koraboh	2012-10-01	HLC	Inside	A. gambiae	2La 2La	kdr kdr		HUMAN	Negative
50	Koraboh	2012-10-01	HLC	Inside	A. gambiae	2La 2La+	kdr kdr		HUMAN	Positive
51	Koraboh	2012-10-01	HLC	Inside	A. gambiae				HUMAN	Negative
52	Koraboh	2012-10-01	HLC	Inside	A. gambiae	2La+ 2La+	kdr kdr		HUMAN	Negative
53	Koraboh	2012-10-01	HLC	Inside	A. gambiae	2La+ 2La+	kdr kdr		HUMAN	Positive
54	Koraboh	2012-10-01	HLC	Inside	A. gambiae	2La 2La+			HUMAN	Negative
55	Koraboh	2012-10-01	HLC	Inside	A. gambiae	2La+ 2La+	kdr kdr		HUMAN	Positive
56	Koraboh	2012-10-01	HLC	Inside	A. gambiae	2La 2La+	kdr kdr		HUMAN	Positive
57	Koraboh	2012-10-01	HLC	Inside	A. gambiae	2La 2La	kdr kdr		HUMAN	Negative
106	Koraboh	2012-10-01	HLC	Inside	A. gambiae	2La+ 2La+
107	Koraboh	2012-10-01	HLC	Inside	A. gambiae	2La 2La
108	Koraboh	2012-10-01	HLC	Inside	A. gambiae	2La 2La
109	Koraboh	2012-10-01	HLC	Inside	A. gambiae	2La 2La+
110	Koraboh	2012-10-01	HLC	Inside	A. gambiae	2La 2La
111	Koraboh	2012-10-01	HLC	Inside	A. gambiae	2La 2La
112	Koraboh	2012-10-01	HLC	Inside	A. gambiae	2La 2La
113	Koraboh	2012-10-01	HLC	Inside	A. gambiae	2La 2La
114	Koraboh	2012-10-01	HLC	Inside	A. gambiae	2La 2La+
115	Koraboh	2012-10-01	HLC	Inside	A. gambiae	2La 2La
116	Koraboh	2012-10-01	HLC	Inside	A. gambiae	2La 2La
117	Koraboh	2012-10-01	HLC	Inside	A. gambiae	2La+ 2La+
118	Koraboh	2012-10-01	HLC	Inside	A. gambiae	2La 2La
119	Koraboh	2012-10-01	HLC	Inside	A. gambiae	2La 2La+
120	Koraboh	2012-10-01	HLC	Inside	A. gambiae	2La 2La+
121	Koraboh	2012-10-01	HLC	Inside	A. gambiae	2La 2La
10	Koraboh	2012-10-01	HLC	Outside	A. gambiae	2La 2La+	kdr kdr
11	Koraboh	2012-10-01	HLC	Outside	A. gambiae	2La+ 2La+	kdr kdr
12	Koraboh	2012-10-01	HLC	Outside	A. gambiae	2La+ 2La+	kdr kdr
13	Koraboh	2012-10-01	HLC	Outside	A. gambiae	2La 2La	kdr kdr
14	Koraboh	2012-10-01	HLC	Outside	A. gambiae	2La 2La+	kdr kdr
15	Koraboh	2012-10-01	HLC	Outside	A. gambiae	2La+ 2La+	kdr kdr
16	Koraboh	2012-10-01	HLC	Outside	A. gambiae	2La 2La	kdr kdr			Negative
17	Koraboh	2012-10-01	HLC	Outside	A. gambiae	2La 2La+	kdr kdr
18	Koraboh	2012-10-01	HLC	Outside	A. gambiae	2La 2La+	kdr kdr
19	Koraboh	2012-10-01	HLC	Outside	A. gambiae	2La+ 2La+	kdr kdr			Negative
20	Koraboh	2012-10-01	HLC	Outside	A. gambiae	2La 2La+	kdr kdr
21	Koraboh	2012-10-01	HLC	Outside	A. gambiae	2La 2La+	kdr kdr
22	Koraboh	2012-10-01	HLC	Outside	A. gambiae	2La 2La+	kdr kdr			Negative
23	Koraboh	2012-10-01	HLC	Outside	A. gambiae	2La 2La	kdr kdr
24	Koraboh	2012-10-01	HLC	Outside	A. gambiae	2La+ 2La+	kdr kdr
25	Koraboh	2012-10-01	HLC	Outside	A. gambiae	2La 2La	kdr kdr			Negative
26	Koraboh	2012-10-01	HLC	Outside	A. gambiae	2La 2La	kdr kdr
27	Koraboh	2012-10-01	HLC	Outside	A. gambiae	2La 2La+	kdr kdr
28	Koraboh	2012-10-01	HLC	Outside	A. gambiae	2La 2La	kdr kdr
29	Koraboh	2012-10-01	HLC	Outside	A. gambiae	2La 2La+	kdr kdr
30	Koraboh	2012-10-01	HLC	Outside	A. gambiae	2La 2La	kdr kdr
32	Koraboh	2012-10-01	HLC	Outside	A. gambiae	2La+ 2La+	kdr kdr
33	Koraboh	2012-10-01	HLC	Outside	A. gambiae	2La+ 2La+	kdr kdr
35	Koraboh	2012-10-01	HLC	Outside	A. gambiae	2La+ 2La+	kdr kdr			Negative
36	Koraboh	2012-10-01	HLC	Outside	A. gambiae	2La 2La+	kdr kdr
37	Koraboh	2012-10-01	HLC	Outside	A. gambiae	2La 2La	kdr kdr
38	Koraboh	2012-10-01	HLC	Outside	A. gambiae	2La 2La	kdr kdr
39	Koraboh	2012-10-01	HLC	Outside	A. gambiae	2La+ 2La+	kdr kdr			Negative
40	Koraboh	2012-10-01	HLC	Outside	A. gambiae	2La 2La	kdr kdr
58	Koraboh	2012-10-01	HLC	Inside	A. gambiae	2La 2La+	kdr kdr			Negative
59	Koraboh	2012-10-01	HLC	Inside	A. gambiae	2La+ 2La+	kdr kdr
60	Koraboh	2012-10-01	HLC	Inside	A. gambiae					Negative
61	Koraboh	2012-10-01	HLC	Inside	A. gambiae					Negative
63	Koraboh	2012-10-01	HLC	Inside	A. gambiae	2La 2La	kdr kdr
64	Koraboh	2012-10-01	HLC	Inside	A. gambiae	2La 2La+	kdr kdr			Negative
65	Koraboh	2012-10-01	HLC	Inside	A. gambiae	2La+ 2La+	kdr kdr			Negative
67	Koraboh	2012-10-01	HLC	Inside	A. gambiae	2La+ 2La	kdr kdr			Negative
68	Koraboh	2012-10-01	HLC	Inside	A. gambiae	2La 2La				Negative
69	Koraboh	2012-10-01	HLC	Inside	A. gambiae	2La 2La+	kdr kdr			Negative
70	Koraboh	2012-10-01	HLC	Inside	A. gambiae	2La 2La	kdr kdr
71	Koraboh	2012-10-01	HLC	Inside	A. gambiae	2La 2La	kdr kdr			Negative
72	Koraboh	2012-10-01	HLC	Inside	A. gambiae	2La 2La+	kdr kdr			Negative
73	Koraboh	2012-10-01	HLC	Inside	A. gambiae	2La 2La	kdr kdr			Negative
74	Koraboh	2012-10-01	HLC	Inside	A. gambiae	2La 2La	kdr kdr
75	Koraboh	2012-10-01	HLC	Inside	A. gambiae	2La+ 2La+	kdr kdr			Negative
76	Koraboh	2012-10-01	HLC	Inside	A. gambiae	2La 2La+	kdr kdr			Negative
77	Koraboh	2012-10-01	HLC	Inside	A. gambiae	2La 2La+	kdr kdr			Negative
78	Koraboh	2012-10-01	HLC	Inside	A. gambiae	2La 2La	kdr kdr			Negative
79	Koraboh	2012-10-01	HLC	Inside	A. gambiae					Negative
80	Koraboh	2012-10-01	HLC	Inside	A. gambiae	2La 2La	kdr kdr			Negative
81	Koraboh	2012-10-01	HLC	Inside	A. gambiae	2La 2La+	kdr kdr			Negative
82	Koraboh	2012-10-01	HLC	Inside	A. gambiae					Negative
83	Koraboh	2012-10-01	HLC	Inside	A. gambiae	2La+ 2La	kdr kdr			Negative
84	Koraboh	2012-10-01	HLC	Inside	A. gambiae	2La 2La+	kdr kdr			Negative
85	Koraboh	2012-10-01	HLC	Inside	A. gambiae	2La+ 2La+	kdr kdr
86	Koraboh	2012-10-01	HLC	Inside	A. gambiae	2La+ 2La	kdr kdr			Negative
87	Koraboh	2012-10-01	HLC	Inside	A. gambiae
89	Koraboh	2012-10-01	HLC	Inside	A. gambiae	2La 2La+	kdr kdr			Negative
90	Koraboh	2012-10-01	HLC	Inside	A. gambiae	2La+ 2La+	kdr kdr
91	Koraboh	2012-10-01	HLC	Inside	A. gambiae	2La 2La+	kdr kdr
92	Koraboh	2012-10-01	HLC	Inside	A. gambiae	2La+ 2La	kdr kdr
93	Koraboh	2012-10-01	HLC	Inside	A. gambiae	2La+ 2La	kdr kdr
94	Koraboh	2012-10-01	HLC	Inside	A. gambiae	2La+ 2La+	kdr kdr			Negative
95	Koraboh	2012-10-01	HLC	Inside	A. gambiae	2La ~687	kdr kdr			Negative
96	Koraboh	2012-10-01	HLC	Inside	A. gambiae	2La+ 2La+	kdr kdr
97	Koraboh	2012-10-01	HLC	Inside	A. gambiae	2La+ 2La+	kdr kdr			Negative
98	Koraboh	2012-10-01	HLC	Inside	A. gambiae					Negative
99	Koraboh	2012-10-01	HLC	Inside	A. gambiae	2La+ 2La	kdr kdr			Negative
4	Koraboh	2012-10-01	L		A. gambiae	2La 2La	kdr kdr
6	Koraboh	2012-10-01	L		A. gambiae	2La 2La	kdr kdr
7	Koraboh	2012-10-01	L		A. gambiae	2La+ 2La	kdr kdr
9	Koraboh	2012-10-01	L		A. gambiae	2La+ 2La+	kdr kdr
11	Koraboh	2012-10-01	L		A. gambiae	2La+ 2La	kdr kdr
12	Koraboh	2012-10-01	L		A. gambiae	2La 2La	kdr kdr
14	Koraboh	2012-10-01	L		A. gambiae	2La+ 2La	kdr kdr
15	Koraboh	2012-10-01	L		A. gambiae	2La+ 2La+	kdr kdr
17	Koraboh	2012-10-01	L		A. gambiae	2La 2La	kdr kdr
20	Koraboh	2012-10-01	L		A. gambiae	2La+ 2La	kdr kdr
24	Koraboh	2012-10-01	L		A. gambiae	2La 2La
25	Koraboh	2012-10-01	L		A. gambiae	2La 2La	kdr kdr
27	Koraboh	2012-10-01	L		A. gambiae	2La+ 2La
28	Koraboh	2012-10-01	L		A. gambiae	2La+ 2La+	kdr kdr
29	Koraboh	2012-10-01	L		A. gambiae	2La+ 2La	kdr kdr
32	Koraboh	2012-10-01	L		A. gambiae	2La+ 2La	kdr kdr
33	Koraboh	2012-10-01	L		A. gambiae	2La 2La	kdr kdr
35	Koraboh	2012-10-01	L		A. gambiae
37	Koraboh	2012-10-01	L		A. gambiae
40	Koraboh	2012-10-01	L		A. gambiae	2La+ 2La+	kdr kdr
43	Koraboh	2012-10-01	L		A. gambiae	2La 2La	kdr kdr
49	Koraboh	2012-10-01	L		A. gambiae	2La 2La	kdr kdr
50	Koraboh	2012-10-01	L		A. gambiae
52	Koraboh	2012-10-01	L		A. gambiae	2La 2La	kdr kdr
55	Koraboh	2012-10-01	L		A. gambiae	2La+ 2La
59	Koraboh	2012-10-01	L		A. gambiae	2La+ 2La	kdr kdr
61	Koraboh	2012-10-01	L		A. gambiae	2La 2La
62	Koraboh	2012-10-01	L		A. gambiae	2La+ 2La
65	Koraboh	2012-10-01	L		A. gambiae	2La+ 2La
68	Koraboh	2012-10-01	L		A. gambiae
72	Koraboh	2012-10-01	L		A. gambiae
74	Koraboh	2012-10-01	L		A. gambiae	2La+ 2La
75	Koraboh	2012-10-01	L		A. gambiae	2La+ 2La+
78	Koraboh	2012-10-01	L		A. gambiae	2La+ 2La+	kdr kdr
80	Koraboh	2012-10-01	L		A. gambiae	2La 2La
82	Koraboh	2012-10-01	L		A. gambiae	2La 2La	kdr kdr
90	Koraboh	2012-10-01	L		A. gambiae	2La 2La
95	Koraboh	2012-10-01	L		A. gambiae	2La+ 2La+	kdr kdr
99	Koraboh	2012-10-01	L		A. gambiae	2La 2La
100	Koraboh	2012-10-01	L		A. gambiae	2La+ 2La+	kdr kdr
101	Koraboh	2012-10-01	L		A. gambiae	2La+ 2La
102	Koraboh	2012-10-01	L		A. gambiae	2La 2La	kdr kdr
107	Koraboh	2012-10-01	L		A. gambiae	2La+ 2La	kdr kdr
114	Koraboh	2012-10-01	L		A. gambiae	2La 2La
116	Koraboh	2012-10-01	L		A. gambiae	2La 2La
120	Koraboh	2012-10-01	L		A. gambiae	2La 2La
126	Koraboh	2012-10-01	L		A. gambiae	2La+ 2La+
127	Koraboh	2012-10-01	L		A. gambiae	2La+ 2La+
130	Koraboh	2012-10-01	L		A. gambiae	2La+ 2La+
133	Koraboh	2012-10-01	L		A. gambiae	2La+ 2La
139	Koraboh	2012-10-01	L		A. gambiae	2La+ 2La+
143	Koraboh	2012-10-01	L		A. gambiae	2La+ 2La+
145	Koraboh	2012-10-01	L		A. gambiae	2La+ 2La+	kdr kdr
151	Koraboh	2012-10-01	L		A. gambiae	2La+ 2La+	kdr kdr
155	Koraboh	2012-10-01	L		A. gambiae	2La+ 2La+
165	Koraboh	2012-10-01	L		A. gambiae	2La+ 2La+
167	Koraboh	2012-10-01	L		A. gambiae	2La+ 2La
170	Koraboh	2012-10-01	L		A. gambiae	2La+ 2La+	kdr kdr
171	Koraboh	2012-10-01	L		A. gambiae	2La+ 2La
176	Koraboh	2012-10-01	L		A. gambiae	2La 2La	kdr kdr
177	Koraboh	2012-10-01	L		A. gambiae	2La+ 2La+
182	Koraboh	2012-10-01	L		A. gambiae	2La+ 2La
186	Koraboh	2012-10-01	L		A. gambiae	2La+ 2La+	kdr kdr
187	Koraboh	2012-10-01	L		A. gambiae	2La+ 2La+	kdr kdr
200	Koraboh	2012-10-01	L		A. gambiae	2La+ 2La+
202	Koraboh	2012-10-01	L		A. gambiae	2La 2La	kdr kdr
203	Koraboh	2012-10-01	L		A. gambiae	2La+ 2La+
204	Koraboh	2012-10-01	L		A. gambiae	2La+ 2La+
205	Koraboh	2012-10-01	L		A. gambiae	2La+ 2La
211	Koraboh	2012-10-01	L		A. gambiae	2La+ 2La+
215	Koraboh	2012-10-01	L		A. gambiae	2La+ 2La+
218	Koraboh	2012-10-01	L		A. gambiae	2La+ 2La+
227	Koraboh	2012-10-01	L		A. gambiae	2La 2La
228	Koraboh	2012-10-01	L		A. gambiae	2La+ 2La+
229	Koraboh	2012-10-01	L		A. gambiae	2La+ 2La+
230	Koraboh	2012-10-01	L		A. gambiae	2La+ 2La+
231	Koraboh	2012-10-01	L		A. gambiae	2La+ 2La+
233	Koraboh	2012-10-01	L		A. gambiae	2La+ 2La
238	Koraboh	2012-10-01	L		A. gambiae	2La+ 2La+
241	Koraboh	2012-10-01	L		A. gambiae	2La+ 2La
242	Koraboh	2012-10-01	L		A. gambiae	2La+ 2La
244	Koraboh	2012-10-01	L		A. gambiae	2La+ 2La
246	Koraboh	2012-10-01	L		A. gambiae	2La 2La
253	Koraboh	2012-10-01	L		A. gambiae	2La+ 2La+
255	Koraboh	2012-10-01	L		A. gambiae	2La+ 2La
256	Koraboh	2012-10-01	L		A. gambiae	2La+ 2La+
260	Koraboh	2012-10-01	L		A. gambiae	2La+ 2La+
267	Koraboh	2012-10-01	L		A. gambiae	2La+ 2La+
269	Koraboh	2012-10-01	L		A. gambiae	2La+ 2La
274	Koraboh	2012-10-01	L		A. gambiae	2La+ 2La
289	Koraboh	2012-10-01	L		A. gambiae	2La+ 2La+
293	Koraboh	2012-10-01	L		A. gambiae	2La+ 2La
297	Koraboh	2012-10-01	L		A. gambiae	2La+ 2La
298	Koraboh	2012-10-01	L		A. gambiae	2La+ 2La+
303	Koraboh	2012-10-01	L		A. gambiae	2La+ 2La+
308	Koraboh	2012-10-01	L		A. gambiae	2La+ 2La+
4	Koraboh	2012-10-01	SP		A. gambiae	2La 2La+	kdr kdr	Susceptible homozygote	HUMAN	Positive
13	Koraboh	2012-10-01	SP		A. gambiae	2La+ 2La+	kdr kdr		HUMAN	Positive
29	Koraboh	2012-10-01	SP		A. gambiae	2La 2La	kdr kdr	Susceptible homozygote	HUMAN	Positive
31	Koraboh	2012-10-01	SP		A. gambiae	2La 2La+			HUMAN	Positive
37	Koraboh	2012-10-01	SP		A. gambiae	2La+ 2La+	kdr kdr		HUMAN	Positive
42	Koraboh	2012-10-01	SP		A. gambiae	2La 2La+			HUMAN	Positive
52	Koraboh	2012-10-01	SP		A. gambiae	2La 2La			HUMAN	Negative
54	Koraboh	2012-10-01	SP		A. gambiae	2La 2La	kdr kdr	Susceptible homozygote	HUMAN	Positive
56	Koraboh	2012-10-01	SP		A. gambiae	2La+ 2La+			HUMAN	Negative
59	Koraboh	2012-10-01	SP		A. gambiae	2La 2La			HUMAN	Negative
63	Koraboh	2012-10-01	SP		A. gambiae	2La 2La+	kdr kdr		NVBM	Negative
86	Koraboh	2012-10-01	SP		A. gambiae	2La 2La+			HUMAN	Negative
87	Koraboh	2012-10-01	SP		A. gambiae	2La 2La+	kdr kdr		HUMAN	Positive
88	Koraboh	2012-10-01	SP		A. gambiae	2La 2La			HUMAN	Negative
89	Koraboh	2012-10-01	SP		A. gambiae	2La 2La	kdr kdr		HUMAN	Negative
93	Koraboh	2012-10-01	SP		A. gambiae	2La+ 2La+	kdr kdr		HUMAN	Negative
94	Koraboh	2012-10-01	SP		A. gambiae	2La 2La	kdr kdr	Susceptible homozygote	HUMAN	Positive
100	Koraboh	2012-10-01	SP		A. gambiae	2La 2La+			HUMAN	Negative
108	Koraboh	2012-10-01	SP		A. gambiae	2La 2La+	kdr kdr		HUMAN	Positive
118	Koraboh	2012-10-01	SP		A. gambiae	2La+ 2La+	kdr kdr		HUMAN	Negative
119	Koraboh	2012-10-01	SP		A. gambiae	2La 2La			HUMAN	Negative
124	Koraboh	2012-10-01	SP		A. coluzzii	2La 2La+		Susceptible homozygote	HUMAN	Negative
148	Koraboh	2012-10-01	SP		A. gambiae	2La 2La+			HUMAN	Positive
150	Koraboh	2012-10-01	SP		A. gambiae	2La+ 2La+			HUMAN	Negative
168	Koraboh	2012-10-01	SP		A. gambiae	2La 2La			HUMAN	Negative
169	Koraboh	2012-10-01	SP		A. gambiae	2La+ 2La+			HUMAN	Negative
172	Koraboh	2012-10-01	SP		A. gambiae	2La+ 2La+	kdr kdr	Susceptible homozygote	HUMAN	Negative
173	Koraboh	2012-10-01	SP		A. gambiae	2La 2La			HUMAN	Positive
175	Koraboh	2012-10-01	SP		A. gambiae	2La+ 2La+			HUMAN	Positive
177	Koraboh	2012-10-01	SP		A. gambiae	2La 2La+			HUMAN	Negative
183	Koraboh	2012-10-01	SP		A. gambiae	2La+ 2La+	kdr kdr	Susceptible homozygote	HUMAN	Negative
185	Koraboh	2012-10-01	SP		A. gambiae	2La 2La			HUMAN	Positive
193	Koraboh	2012-10-01	SP		A. gambiae	2La 2La+			HUMAN	Negative
197	Koraboh	2012-10-01	SP		A. gambiae	2La+ 2La+	kdr kdr		HUMAN	Positive
199	Koraboh	2012-10-01	SP		A. gambiae	2La 2La+			HUMAN	Negative
203	Koraboh	2012-10-01	SP		A. gambiae	2La 2La			HUMAN	Positive
207	Koraboh	2012-10-01	SP		A. gambiae	2La 2La+	kdr kdr		HUMAN	Positive
208	Koraboh	2012-10-01	SP		A. gambiae	2La 2La	kdr kdr		HUMAN	Negative
209	Koraboh	2012-10-01	SP		A. gambiae	2La 2La+			HUMAN	Negative
218	Koraboh	2012-10-01	SP		A. gambiae	2La+ 2La+	kdr kdr	Susceptible homozygote	HUMAN	Negative
224	Koraboh	2012-10-01	SP		A. gambiae	2La+ 2La+			HUMAN	Negative
225	Koraboh	2012-10-01	SP		A. gambiae	2La+ 2La	kdr kdr		HUMAN	Negative
235	Koraboh	2012-10-01	SP		A. gambiae	2La+ 2La+	kdr kdr	Susceptible homozygote	HUMAN	Negative
236	Koraboh	2012-10-01	SP		A. gambiae	2La 2La+			HUMAN	Negative
237	Koraboh	2012-10-01	SP		A. gambiae	2La 2La	kdr kdr		HUMAN	Positive
238	Koraboh	2012-10-01	SP		A. gambiae	2La 2La			HUMAN	Negative
239	Koraboh	2012-10-01	SP		A. gambiae	2La+ 2La	kdr kdr	Susceptible homozygote	HUMAN	Negative
240	Koraboh	2012-10-01	SP		A. gambiae	2La 2La			HUMAN	Negative
241	Koraboh	2012-10-01	SP		A. gambiae	2La 2La			HUMAN	Negative
246	Koraboh	2012-10-01	SP		A. gambiae	2La+ 2La+			HUMAN	Negative
248	Koraboh	2012-10-01	SP		A. gambiae	2La+ 2La+			HUMAN	Negative
254	Koraboh	2012-10-01	SP		A. gambiae	2La 2La+			HUMAN	Positive
258	Koraboh	2012-10-01	SP		A. gambiae	2La 2La+			HUMAN	Positive
262	Koraboh	2012-10-01	SP		A. gambiae	2La 2La+			HUMAN	Negative
264	Koraboh	2012-10-01	SP		A. gambiae	2La 2La			HUMAN	Positive
265	Koraboh	2012-10-01	SP		A. gambiae	2La 2La+	kdr kdr	Susceptible homozygote	HUMAN	Positive
271	Koraboh	2012-10-01	SP		A. gambiae	2La 2La			HUMAN	Negative
272	Koraboh	2012-10-01	SP		A. gambiae	2La 2La+			HUMAN	Negative
273	Koraboh	2012-10-01	SP		A. gambiae	2La 2La+			HUMAN	Negative
274	Koraboh	2012-10-01	SP		A. gambiae	2La+ 2La+			HUMAN	Positive
279	Koraboh	2012-10-01	SP		A. gambiae	2La 2La+	kdr kdr		HUMAN	Negative
284	Koraboh	2012-10-01	SP		A. gambiae	2La 2La			HUMAN	Negative
290	Koraboh	2012-10-01	SP		A. gambiae	2La 2La			HUMAN	Negative
293	Koraboh	2012-10-01	SP		A. gambiae	2La 2La+			HUMAN	Negative
296	Koraboh	2012-10-01	SP		A. gambiae	2La 2La			HUMAN	Negative
304	Koraboh	2012-10-01	SP		A. gambiae	2La+ 2La+	kdr kdr	Susceptible homozygote	HUMAN	Negative
305	Koraboh	2012-10-01	SP		A. gambiae	2La+ 2La+			HUMAN	Negative
307	Koraboh	2012-10-01	SP		A. gambiae	2La 2La+			HUMAN	Negative
312	Koraboh	2012-10-01	SP		A. gambiae	2La 2La+	kdr kdr	Susceptible homozygote	HUMAN	Negative
319	Koraboh	2012-10-01	SP		A. gambiae	2La+ 2La+			HUMAN	Negative
320	Koraboh	2012-10-01	SP		A. gambiae	2La 2La			HUMAN	Negative
326	Koraboh	2012-10-01	SP		A. gambiae	2La 2La+			HUMAN	Negative
336	Koraboh	2012-10-01	SP		A. gambiae	2La 2La+			HUMAN	Negative
337	Koraboh	2012-10-01	SP		A. gambiae	2La+ 2La+	kdr kdr	Susceptible homozygote	HUMAN	Positive
342	Koraboh	2012-10-01	SP		A. gambiae	2La 2La+			HUMAN	Negative
344	Koraboh	2012-10-01	SP		A. gambiae	2La 2La+	kdr kdr		HUMAN	Negative
350	Koraboh	2012-10-01	SP		A. gambiae	2La 2La+			HUMAN	Negative
355	Koraboh	2012-10-01	SP		A. gambiae	2La 2La	kdr kdr	Susceptible homozygote	HUMAN	Negative
358	Koraboh	2012-10-01	SP		A. gambiae	2La+ 2La+			HUMAN	Positive
364	Koraboh	2012-10-01	SP		A. gambiae	2La+ 2La+			HUMAN	Positive
376	Koraboh	2012-10-01	SP		A. gambiae	2La 2La+			HUMAN	Negative
377	Koraboh	2012-10-01	SP		A. gambiae	2La+ 2La+			HUMAN	Negative
378	Koraboh	2012-10-01	SP		A. gambiae	2La+ 2La+			HUMAN	Negative
380	Koraboh	2012-10-01	SP		A. gambiae	2La 2La+			HUMAN	Positive
382	Koraboh	2012-10-01	SP		A. gambiae	2La+ 2La+			HUMAN	Negative
383	Koraboh	2012-10-01	SP		A. gambiae	2La 2La	kdr kdr		HUMAN	Negative
387	Koraboh	2012-10-01	SP		A. gambiae	2La 2La			HUMAN	Negative
389	Koraboh	2012-10-01	SP		A. gambiae	2La+ 2La+			HUMAN	Negative
391	Koraboh	2012-10-01	SP		A. gambiae	2La 2La+			HUMAN	Negative
398	Koraboh	2012-10-01	SP		A. gambiae	2La+ 2La+			HUMAN	Negative
408	Koraboh	2012-10-01	SP		A. gambiae	2La+ 2La+			HUMAN	Negative
413	Koraboh	2012-10-01	SP		A. gambiae	2La+ 2La+	kdr kdr		HUMAN	Negative
416	Koraboh	2012-10-01	SP		A. gambiae	2La 2La+			HUMAN	Negative
418	Koraboh	2012-10-01	SP		A. gambiae	2La 2La			HUMAN	Positive
419	Koraboh	2012-10-01	SP		A. gambiae	2La 2La+			HUMAN	Negative
421	Koraboh	2012-10-01	SP		A. gambiae	2La 2La			HUMAN	Positive
4	Koraboh	2012-10-01	LAR		A. gambiae	2La 2La	kdr kdr
6	Koraboh	2012-10-01	LAR		A. gambiae	2La+ 2La+	kdr kdr
11	Koraboh	2012-10-01	LAR		A. gambiae	2La+ 2La+	kdr kdr
16	Koraboh	2012-10-01	LAR		A. gambiae	2La 2La	kdr kdr
30	Koraboh	2012-10-01	LAR		A. gambiae	2La+ 2La	kdr kdr
31	Koraboh	2012-10-01	LAR		A. gambiae	2La+ 2La	kdr kdr
35	Koraboh	2012-10-01	LAR		A. gambiae	2La+ 2La	kdr kdr
40	Koraboh	2012-10-01	LAR		A. gambiae	2La+ ~687	kdr kdr
41	Koraboh	2012-10-01	LAR		A. gambiae	2La 2La	kdr kdr
42	Koraboh	2012-10-01	LAR		A. gambiae	2La+ 2La+	kdr kdr
43	Koraboh	2012-10-01	LAR		A. gambiae	2La+ 2La	kdr kdr
47	Koraboh	2012-10-01	LAR		A. gambiae	2La+ 2La	kdr kdr
50	Koraboh	2012-10-01	LAR		A. gambiae	2La+ 2La	kdr kdr
53	Koraboh	2012-10-01	LAR		A. gambiae	2La+ ~687	kdr kdr
59	Koraboh	2012-10-01	LAR		A. gambiae	2La 2La	kdr kdr
60	Koraboh	2012-10-01	LAR		A. gambiae	2La+ 2La	kdr kdr
68	Koraboh	2012-10-01	LAR		A. gambiae	2La+ 2La+	kdr kdr
78	Koraboh	2012-10-01	LAR		A. gambiae	2La+ 2La+	kdr kdr
82	Koraboh	2012-10-01	LAR		A. gambiae	2La 2La	kdr kdr
83	Koraboh	2012-10-01	LAR		A. gambiae	2La ~872	kdr kdr
89	Koraboh	2012-10-01	LAR		A. gambiae	2La+ 2La+	kdr kdr
96	Koraboh	2012-10-01	LAR		A. gambiae	2La 2La	kdr kdr
101	Koraboh	2012-10-01	LAR		A. gambiae	2La+ 2La+	kdr kdr
102	Koraboh	2012-10-01	LAR		A. gambiae	2La+ 2La+	kdr kdr
104	Koraboh	2012-10-01	LAR		A. gambiae	2La+ 2La+	kdr kdr
105	Koraboh	2012-10-01	LAR		A. gambiae	2La+ ~687	kdr kdr
107	Koraboh	2012-10-01	LAR		A. gambiae	2La 2La	kdr kdr
111	Koraboh	2012-10-01	LAR		A. gambiae		kdr kdr
118	Koraboh	2012-10-01	LAR		A. gambiae	2La+ 2La+	kdr kdr
193	Koraboh	2012-10-01	LAR		A. gambiae	2La+ 2La+	kdr kdr
196	Koraboh	2012-10-01	LAR		A. gambiae	2La+ 2La+	kdr kdr
209	Koraboh	2012-10-01	LAR		A. gambiae	2La+ ~687	kdr kdr
210	Koraboh	2012-10-01	LAR		A. gambiae	2La+ 2La+	kdr kdr
212	Koraboh	2012-10-01	LAR		A. gambiae	2La+ 2La+	kdr kdr
213	Koraboh	2012-10-01	LAR		A. gambiae	2La+ 2La	kdr kdr
218	Koraboh	2012-10-01	LAR		A. gambiae	2La+ 2La	kdr kdr
223	Koraboh	2012-10-01	LAR		A. gambiae	2La+ 2La+	kdr kdr
229	Koraboh	2012-10-01	LAR		A. gambiae	2La 2La	kdr kdr
238	Koraboh	2012-10-01	LAR		A. gambiae	2La+ 2La	kdr kdr
248	Koraboh	2012-10-01	LAR		A. gambiae	2La+ 2La+	kdr kdr
261	Koraboh	2012-10-01	LAR		A. gambiae	2La+ 2La	kdr kdr
272	Koraboh	2012-10-01	LAR		A. gambiae	2La+ 2La+	kdr kdr
276	Koraboh	2012-10-01	LAR		A. gambiae	2La+ 2La	kdr kdr
322	Koraboh	2012-10-01	LAR		A. gambiae	2La+ 2La	kdr kdr
341	Koraboh	2012-10-01	LAR		A. gambiae	2La+ 2La+	kdr kdr
344	Koraboh	2012-10-01	LAR		A. gambiae	2La 2La	kdr kdr
352	Koraboh	2012-10-01	LAR		A. gambiae	2La+ 2La	kdr kdr
372	Koraboh	2012-10-01	LAR		A. gambiae	2La+ 2La
1	Koundara	2012-10-01	HLC	Outside	A. gambiae	2La+ 2La+	kdr kdr		NVBM
2	Koundara	2012-10-01	HLC	Outside	A. gambiae	2La+ 2La+	kdr kdr		HUMAN	Negative
3	Koundara	2012-10-01	HLC	Outside	A. gambiae	2La+ 2La+	kdr kdr		HUMAN	Negative
4	Koundara	2012-10-01	HLC	Outside	A. gambiae	2La 2La	kdr kdr		NVBM
5	Koundara	2012-10-01	HLC	Outside	A. gambiae	2La+ 2La+	kdr kdr		HUMAN	Negative
6	Koundara	2012-10-01	HLC	Outside	A. gambiae	2La+ 2La+	kdr kdr		HUMAN	Negative
7	Koundara	2012-10-01	HLC	Outside	A. gambiae	2La 2La+	kdr kdr		NVBM
8	Koundara	2012-10-01	HLC	Outside	A. gambiae	2La+ 2La+	kdr kdr		NVBM
9	Koundara	2012-10-01	HLC	Outside	A. gambiae	2La 2La	kdr kdr		HUMAN	Negative
10	Koundara	2012-10-01	HLC	Outside	A. gambiae	2La+ 2La+	kdr kdr		NVBM
1	Koundara	2012-10-01	HLC	Inside	A. gambiae	2La 2La	kdr kdr		HUMAN	Positive
2	Koundara	2012-10-01	HLC	Inside	A. gambiae	2La 2La	kdr kdr		HUMAN	Positive
3	Koundara	2012-10-01	HLC	Inside	A. gambiae	2La 2La	kdr kdr
4	Koundara	2012-10-01	HLC	Inside	A. gambiae	2La 2La	kdr kdr		HUMAN	Negative
5	Koundara	2012-10-01	HLC	Inside	A. gambiae	2La+ 2La+	kdr kdr
6	Koundara	2012-10-01	HLC	Inside	A. gambiae	2La 2La	kdr S
7	Koundara	2012-10-01	HLC	Inside	A. gambiae	2La 2La	kdr kdr		HUMAN	Negative
8	Koundara	2012-10-01	HLC	Inside	A. gambiae	2La 2La+	kdr kdr		HUMAN	Negative
9	Koundara	2012-10-01	HLC	Inside	A. gambiae	2La+ 2La+	kdr kdr		HUMAN	Negative
10	Koundara	2012-10-01	HLC	Inside	A. gambiae	2La 2La	kdr kdr		NVBM
11	Koundara	2012-10-01	HLC	Inside	A. gambiae	2La 2La+	kdr kdr		HUMAN	Negative
12	Koundara	2012-10-01	HLC	Inside	A. gambiae	2La 2La+	kdr kdr		HUMAN	Negative
13	Koundara	2012-10-01	HLC	Inside	A. gambiae	2La 2La+	kdr kdr		HUMAN	Positive
14	Koundara	2012-10-01	HLC	Inside	A. gambiae	2La 2La	kdr kdr
15	Koundara	2012-10-01	HLC	Inside	A. gambiae	2La 2La	kdr kdr		HUMAN	Negative
16	Koundara	2012-10-01	HLC	Inside	A. gambiae	2La+ 2La+	kdr kdr		HUMAN	Negative
17	Koundara	2012-10-01	HLC	Inside	A. gambiae	2La 2La	kdr kdr		HUMAN	Negative
18	Koundara	2012-10-01	HLC	Inside	A. coluzzii	2La+ 2La+	kdr kdr		HUMAN	Negative
19	Koundara	2012-10-01	HLC	Inside	A. gambiae	2La+ 2La+	kdr kdr		HUMAN	Negative
20	Koundara	2012-10-01	HLC	Inside	A. gambiae	2La 2La	kdr kdr		HUMAN	Negative
21	Koundara	2012-10-01	HLC	Inside	A. gambiae	2La+ 2La+	kdr kdr		HUMAN	Negative
22	Koundara	2012-10-01	HLC	Inside	A. gambiae	2La 2La	kdr kdr		HUMAN	Negative
23	Koundara	2012-10-01	HLC	Inside	A. gambiae	2La 2La	kdr kdr		HUMAN	Negative
24	Koundara	2012-10-01	HLC	Inside	A. gambiae		kdr kdr		HUMAN	Negative
25	Koundara	2012-10-01	HLC	Inside	A. gambiae	2La 2La	kdr kdr		HUMAN	Positive
26	Koundara	2012-10-01	HLC	Inside	A. gambiae	2La 2La	kdr kdr		HUMAN	Negative
27	Koundara	2012-10-01	HLC	Inside	A. gambiae	2La 2La			HUMAN	Negative
28	Koundara	2012-10-01	HLC	Inside	A. gambiae	2La 2La	kdr kdr		HUMAN	Negative
29	Koundara	2012-10-01	HLC	Inside	A. gambiae	2La 2La	kdr kdr		HUMAN	Negative
58	Koundara	2012-10-01	HLC	Inside	A. gambiae	2La+ 2La+
59	Koundara	2012-10-01	HLC	Inside	A. gambiae	2La 2La
60	Koundara	2012-10-01	HLC	Inside	A. gambiae	2La 2La+
11	Koundara	2012-10-01	HLC	Outside	A. gambiae	2La 2La	kdr kdr
12	Koundara	2012-10-01	HLC	Outside	A. gambiae	2La 2La+	kdr kdr
13	Koundara	2012-10-01	HLC	Outside	A. gambiae	2La 2La+	kdr kdr
14	Koundara	2012-10-01	HLC	Outside	A. gambiae	2La 2La+	kdr kdr
15	Koundara	2012-10-01	HLC	Outside	A. gambiae	2La 2La	kdr kdr
16	Koundara	2012-10-01	HLC	Outside	A. gambiae	2La 2La+	kdr kdr
17	Koundara	2012-10-01	HLC	Outside	A. gambiae	2La 2La+	kdr kdr			Negative
18	Koundara	2012-10-01	HLC	Outside	A. gambiae	2La 2La	kdr kdr
19	Koundara	2012-10-01	HLC	Outside	A. gambiae	2La 2La	kdr kdr
20	Koundara	2012-10-01	HLC	Outside	A. gambiae	2La 2La	kdr kdr
21	Koundara	2012-10-01	HLC	Outside	A. gambiae	2La 2La	kdr kdr
22	Koundara	2012-10-01	HLC	Outside	A. gambiae	2La 2La+	kdr kdr
23	Koundara	2012-10-01	HLC	Outside	A. gambiae	2La 2La+	kdr kdr
24	Koundara	2012-10-01	HLC	Outside	A. gambiae	2La 2La	kdr kdr			Negative
25	Koundara	2012-10-01	HLC	Outside	A. gambiae	2La+ 2La+	kdr kdr
26	Koundara	2012-10-01	HLC	Outside	A. gambiae	2La 2La	kdr kdr			Negative
27	Koundara	2012-10-01	HLC	Outside	A. gambiae	2La 2La	kdr kdr
28	Koundara	2012-10-01	HLC	Outside	A. gambiae	2La 2La+	kdr kdr
29	Koundara	2012-10-01	HLC	Outside	A. gambiae	2La+ 2La+	kdr kdr			Negative
30	Koundara	2012-10-01	HLC	Inside	A. gambiae	2La 2La	kdr kdr
31	Koundara	2012-10-01	HLC	Inside	A. gambiae	2La+ 2La+	kdr kdr
32	Koundara	2012-10-01	HLC	Inside	A. gambiae	2La ?	kdr kdr			Negative
33	Koundara	2012-10-01	HLC	Inside	A. gambiae	2La 2La	kdr kdr
34	Koundara	2012-10-01	HLC	Inside	A. gambiae	2La+ 2La+	kdr kdr
35	Koundara	2012-10-01	HLC	Inside	A. gambiae	2La+ 2La+	kdr kdr
36	Koundara	2012-10-01	HLC	Inside	A. gambiae	2La 2La+	kdr kdr			Negative
37	Koundara	2012-10-01	HLC	Inside	A. gambiae	2La 2La	kdr kdr			Negative
38	Koundara	2012-10-01	HLC	Inside	A. gambiae	2La+ 2La	kdr kdr
39	Koundara	2012-10-01	HLC	Inside	A gambiae/A coluzzii hybrid	2La 2La	kdr kdr
40	Koundara	2012-10-01	HLC	Inside	A. gambiae	2La 2La	kdr kdr
41	Koundara	2012-10-01	HLC	Inside	A. gambiae	2La 2La	kdr kdr
42	Koundara	2012-10-01	HLC	Inside	A. gambiae	2La+ 2La	kdr kdr
43	Koundara	2012-10-01	HLC	Inside	A. gambiae	2La 2La	kdr kdr
44	Koundara	2012-10-01	HLC	Inside	A. gambiae	2La 2La	kdr kdr			Negative
45	Koundara	2012-10-01	HLC	Inside	A. gambiae	2La 2La	kdr kdr
46	Koundara	2012-10-01	HLC	Inside	A. gambiae	2La 2La	kdr kdr			Negative
47	Koundara	2012-10-01	HLC	Inside	A. gambiae	2La 2La	kdr kdr
48	Koundara	2012-10-01	HLC	Inside	A. gambiae	2La 2La+	kdr kdr			Negative
49	Koundara	2012-10-01	HLC	Inside	A. gambiae	2La 2La+	kdr kdr			Negative
50	Koundara	2012-10-01	HLC	Inside	A. gambiae	2La+ 2La+	kdr kdr
51	Koundara	2012-10-01	HLC	Inside	A. gambiae	2La 2La+	kdr kdr
52	Koundara	2012-10-01	HLC	Inside	A. gambiae	2La 2La	kdr kdr
53	Koundara	2012-10-01	HLC	Inside	A. gambiae	2La 2La	kdr kdr			Negative
54	Koundara	2012-10-01	HLC	Inside	A. gambiae	2La 2La	kdr kdr
55	Koundara	2012-10-01	HLC	Inside	A. gambiae	2La+ 2La+	kdr kdr
56	Koundara	2012-10-01	HLC	Inside	A. gambiae	2La 2La	kdr kdr
57	Koundara	2012-10-01	HLC	Inside	A. gambiae	2La+ 2La	kdr kdr
4	Koundara	2012-10-01	L		A. gambiae	2La 2La	kdr kdr
6	Koundara	2012-10-01	L		A. gambiae	2La+ 2La+
10	Koundara	2012-10-01	L		A. gambiae	2La+ 2La+
12	Koundara	2012-10-01	L		A. gambiae	2La+ 2La+	kdr kdr
14	Koundara	2012-10-01	L		A. gambiae	2La+ 2La	kdr kdr
18	Koundara	2012-10-01	L		A. gambiae	2La+ 2La+
20	Koundara	2012-10-01	L		A. gambiae	2La+ 2La+	kdr kdr
24	Koundara	2012-10-01	L		A. gambiae	2La+ 2La+	kdr kdr
27	Koundara	2012-10-01	L		A. gambiae	2La+ 2La	kdr kdr
30	Koundara	2012-10-01	L		A. gambiae	2La 2La	kdr kdr
47	Koundara	2012-10-01	L		A. gambiae	2La+ 2La+
54	Koundara	2012-10-01	L		A. gambiae	2La 2La	kdr kdr
55	Koundara	2012-10-01	L		A. gambiae	2La+ 2La+	kdr kdr
59	Koundara	2012-10-01	L		A. gambiae	2La+ 2La+
62	Koundara	2012-10-01	L		A. gambiae	2La+ 2La+
65	Koundara	2012-10-01	L		A. gambiae	2La+ 2La
71	Koundara	2012-10-01	L		A. gambiae	2La+ 2La+	kdr kdr
73	Koundara	2012-10-01	L		A. gambiae	2La+ 2La+	kdr kdr
82	Koundara	2012-10-01	L		A. gambiae	2La+ 2La+
84	Koundara	2012-10-01	L		A. coluzzii	2La+ 2La	kdr kdr
86	Koundara	2012-10-01	L		A. gambiae	2La+ 2La	kdr kdr
87	Koundara	2012-10-01	L		A. gambiae	2La+ 2La+
88	Koundara	2012-10-01	L		A. gambiae	2La+ 2La+	kdr kdr
89	Koundara	2012-10-01	L		A. gambiae	2La+ 2La+
95	Koundara	2012-10-01	L		A. gambiae	2La+ 2La+	kdr kdr
100	Koundara	2012-10-01	L		A. gambiae	2La+ 2La+
114	Koundara	2012-10-01	L		A. gambiae	2La+ 2La+	kdr kdr
123	Koundara	2012-10-01	L		A. gambiae	2La+ 2La+
134	Koundara	2012-10-01	L		A. gambiae	2La 2La	kdr kdr
135	Koundara	2012-10-01	L		A. gambiae	2La+ 2La+
137	Koundara	2012-10-01	L		A. gambiae	2La+ 2La+	kdr kdr
139	Koundara	2012-10-01	L		A. gambiae	2La 2La
142	Koundara	2012-10-01	L		A. gambiae	2La+ 2La+
152	Koundara	2012-10-01	L		A. gambiae	2La+ 2La+
154	Koundara	2012-10-01	L		A. gambiae	2La 2La	kdr kdr
157	Koundara	2012-10-01	L		A. gambiae	2La+ 2La
161	Koundara	2012-10-01	L		A. gambiae	2La+ 2La	kdr kdr
188	Koundara	2012-10-01	L		A. gambiae	2La 2La
194	Koundara	2012-10-01	L		S M	2La+ 2La
201	Koundara	2012-10-01	L		A. gambiae	2La 2La
202	Koundara	2012-10-01	L		A. gambiae	2La 2La
211	Koundara	2012-10-01	L		A. gambiae	2La+ 2La+
225	Koundara	2012-10-01	L		A. gambiae	2La+ 2La
241	Koundara	2012-10-01	L		A. gambiae	2La 2La
245	Koundara	2012-10-01	L		A. gambiae	2La+ 2La+	kdr kdr
249	Koundara	2012-10-01	L		A. gambiae	2La+ 2La+
254	Koundara	2012-10-01	L		A. gambiae	2La+ 2La+	kdr kdr
257	Koundara	2012-10-01	L		A. gambiae	2La+ 2La+
262	Koundara	2012-10-01	L		A. coluzzii	2La+ 2La+
265	Koundara	2012-10-01	L		A. gambiae	2La+ 2La+
266	Koundara	2012-10-01	L		A. gambiae	2La+ 2La+
267	Koundara	2012-10-01	L		A. gambiae	2La+ 2La+
268	Koundara	2012-10-01	L		A. gambiae	2La+ 2La+
269	Koundara	2012-10-01	L		A. gambiae	2La+ 2La
273	Koundara	2012-10-01	L		A. gambiae	2La+ 2La+
274	Koundara	2012-10-01	L		A. gambiae	2La+ 2La+
275	Koundara	2012-10-01	L		A. gambiae	2La+ 2La+
278	Koundara	2012-10-01	L		A. coluzzii	2La+ 2La+	kdr kdr
279	Koundara	2012-10-01	L		A. gambiae	2La+ 2La
280	Koundara	2012-10-01	L		A. gambiae	2La+ 2La+
281	Koundara	2012-10-01	L		A. gambiae	2La+ 2La+
283	Koundara	2012-10-01	L		A. gambiae	2La+ 2La
290	Koundara	2012-10-01	L		A. gambiae	2La+ 2La+	kdr kdr
291	Koundara	2012-10-01	L		A. coluzzii	2La+ 2La+	kdr kdr
293	Koundara	2012-10-01	L		A. coluzzii	2La+ 2La+
300	Koundara	2012-10-01	L		A. gambiae	2La 2La+	kdr kdr
301	Koundara	2012-10-01	L		A. gambiae	2La+ 2La+
302	Koundara	2012-10-01	L		A. gambiae	2La+ 2La+
304	Koundara	2012-10-01	L		A. gambiae	2La+ 2La+
305	Koundara	2012-10-01	L		A. gambiae
308	Koundara	2012-10-01	L		A. gambiae	2La+ 2La+
310	Koundara	2012-10-01	L		A. gambiae	2La+ 2La+
311	Koundara	2012-10-01	L		A. gambiae	2La+ 2La
317	Koundara	2012-10-01	L		A. gambiae	2La+ 2La+
318	Koundara	2012-10-01	L		A. gambiae	2La+ 2La
319	Koundara	2012-10-01	L		A. gambiae	2La+ 2La
321	Koundara	2012-10-01	L		A. coluzzii	2La+ 2La+	kdr S
323	Koundara	2012-10-01	L		A. coluzzii	2La+ 2La
325	Koundara	2012-10-01	L		A. gambiae	2La+ 2La+
327	Koundara	2012-10-01	L		A. gambiae	2La+ 2La	kdr kdr
329	Koundara	2012-10-01	L		A. gambiae	2La+ 2La+
331	Koundara	2012-10-01	L		A. coluzzii	2La+ 2La+	kdr kdr
332	Koundara	2012-10-01	L		A. gambiae	2La+ 2La+
333	Koundara	2012-10-01	L		A. gambiae	2La+ 2La
334	Koundara	2012-10-01	L		A. gambiae	2La+ 2La+
340	Koundara	2012-10-01	L		A. coluzzii	2La+ 2La+
341	Koundara	2012-10-01	L		A. gambiae	2La+ 2La+
342	Koundara	2012-10-01	L		A. coluzzii	2La+ 2La+
343	Koundara	2012-10-01	L		A. gambiae	2La+ 2La+
344	Koundara	2012-10-01	L		A. coluzzii	2La+ 2La+	kdr kdr
348	Koundara	2012-10-01	L		A. gambiae	2La+ 2La+
354	Koundara	2012-10-01	L		A. coluzzii	2La+ 2La+	kdr kdr
355	Koundara	2012-10-01	L		A. gambiae	2La+ 2La+
356	Koundara	2012-10-01	L		A. gambiae	2La+ 2La+
357	Koundara	2012-10-01	L		A. gambiae	2La+ 2La
362	Koundara	2012-10-01	L		A. gambiae	2La+ 2La+	kdr kdr
1	Koundara	2012-10-01	SP		A. gambiae	2La 2La	kdr kdr		HUMAN	Negative
8	Koundara	2012-10-01	SP		A. coluzzii	2La 2La+	kdr S	Susceptible homozygote	HUMAN	Negative
10	Koundara	2012-10-01	SP		A. gambiae	2La+ 2La+	kdr kdr		HUMAN	Positive
11	Koundara	2012-10-01	SP		A. gambiae	2La+ 2La+	kdr kdr	Susceptible homozygote	HUMAN	Negative
13	Koundara	2012-10-01	SP		A. gambiae	2La 2La+	kdr kdr		HUMAN	Negative
14	Koundara	2012-10-01	SP		A. gambiae	2La 2La	kdr kdr		HUMAN	Negative
17	Koundara	2012-10-01	SP		A. gambiae	2La 2La	kdr kdr	Susceptible homozygote	HUMAN	Negative
18	Koundara	2012-10-01	SP		A. gambiae	2La 2La+	kdr kdr		HUMAN	Positive
23	Koundara	2012-10-01	SP		A. gambiae				HUMAN	Positive
27	Koundara	2012-10-01	SP		A. gambiae	2La+ 2La+			HUMAN	Negative
31	Koundara	2012-10-01	SP		A. gambiae				HUMAN	Negative
32	Koundara	2012-10-01	SP		A. gambiae				HUMAN	Positive
38	Koundara	2012-10-01	SP		A. coluzzii	2La+ 2La+	kdr kdr	Susceptible homozygote	HUMAN	Positive
39	Koundara	2012-10-01	SP		A. gambiae				HUMAN	Negative
47	Koundara	2012-10-01	SP		A. gambiae				HUMAN	Negative
49	Koundara	2012-10-01	SP		A. gambiae				HUMAN	Negative
51	Koundara	2012-10-01	SP		A. gambiae	2La+ 2La+	kdr kdr		HUMAN	Positive
56	Koundara	2012-10-01	SP		A. gambiae				HUMAN	Negative
58	Koundara	2012-10-01	SP		A. gambiae				HUMAN	Positive
59	Koundara	2012-10-01	SP		A. gambiae				HUMAN	Negative
61	Koundara	2012-10-01	SP		A. gambiae				HUMAN	Negative
69	Koundara	2012-10-01	SP		A. gambiae	2La 2La	kdr kdr	Susceptible homozygote	HUMAN	Negative
73	Koundara	2012-10-01	SP		A. gambiae				HUMAN	Positive
76	Koundara	2012-10-01	SP		A. gambiae				HUMAN	Positive
81	Koundara	2012-10-01	SP		A. gambiae	2La+ 2La+	kdr kdr	Susceptible homozygote	HUMAN	Positive
82	Koundara	2012-10-01	SP		A. gambiae	2La 2La	kdr kdr		HUMAN	Negative
85	Koundara	2012-10-01	SP		A. gambiae	2La 2La	kdr kdr		HUMAN	Negative
86	Koundara	2012-10-01	SP		A. coluzzii	2La+ 2La+	kdr kdr	Susceptible homozygote	HUMAN	Negative
93	Koundara	2012-10-01	SP		A. gambiae	2La 2La+	kdr kdr		HUMAN	Negative
96	Koundara	2012-10-01	SP		A. gambiae	2La 2La+	kdr kdr	Susceptible homozygote	HUMAN	Negative
100	Koundara	2012-10-01	SP		A. gambiae	2La 2La+	kdr kdr		HUMAN	Negative
101	Koundara	2012-10-01	SP		A. gambiae				HUMAN	Positive
102	Koundara	2012-10-01	SP		A. gambiae				HUMAN	Positive
104	Koundara	2012-10-01	SP		A. gambiae				HUMAN	Negative
116	Koundara	2012-10-01	SP		A. gambiae				HUMAN	Positive
119	Koundara	2012-10-01	SP		A. gambiae	2La 2La	kdr kdr	Susceptible homozygote	HUMAN	Positive
120	Koundara	2012-10-01	SP		A. gambiae				HUMAN	Negative
121	Koundara	2012-10-01	SP		A. gambiae				HUMAN	Negative
122	Koundara	2012-10-01	SP		A. gambiae				HUMAN	Negative
130	Koundara	2012-10-01	SP		A. gambiae				HUMAN	Positive
131	Koundara	2012-10-01	SP		A. gambiae	2La 2La	kdr kdr		HUMAN	Positive
132	Koundara	2012-10-01	SP		A. gambiae				HUMAN	Negative
135	Koundara	2012-10-01	SP		A. gambiae	2La+ 2La+	kdr kdr	Susceptible homozygote	HUMAN	Negative
138	Koundara	2012-10-01	SP		A. gambiae				HUMAN	Positive
139	Koundara	2012-10-01	SP		A. gambiae				HUMAN	Negative
140	Koundara	2012-10-01	SP		A. gambiae				HUMAN	Negative
141	Koundara	2012-10-01	SP		A. gambiae				NVBM	Negative
143	Koundara	2012-10-01	SP		A. gambiae				HUMAN	Positive
144	Koundara	2012-10-01	SP		A. gambiae				HUMAN	Positive
146	Koundara	2012-10-01	SP		A. gambiae				HUMAN	Negative
150	Koundara	2012-10-01	SP		A. gambiae				HUMAN	Negative
151	Koundara	2012-10-01	SP		A. gambiae				HUMAN	Positive
152	Koundara	2012-10-01	SP		A. gambiae	2La 2La	kdr kdr	Susceptible homozygote	HUMAN	Negative
153	Koundara	2012-10-01	SP		A. gambiae				HUMAN	Negative
156	Koundara	2012-10-01	SP		A. gambiae				HUMAN	Positive
158	Koundara	2012-10-01	SP		A. gambiae				HUMAN	Negative
164	Koundara	2012-10-01	SP		A. gambiae				HUMAN	Negative
165	Koundara	2012-10-01	SP		A. gambiae				NVBM	Negative
167	Koundara	2012-10-01	SP		A. gambiae				HUMAN	Negative
168	Koundara	2012-10-01	SP		A. gambiae				HUMAN	Positive
169	Koundara	2012-10-01	SP		A. gambiae				HUMAN	Negative
171	Koundara	2012-10-01	SP		A. gambiae	2La+ 2La+	kdr kdr	Susceptible homozygote	HUMAN	Negative
173	Koundara	2012-10-01	SP		A. gambiae	2La 2La+	kdr kdr		HUMAN	Negative
178	Koundara	2012-10-01	SP		A. gambiae				HUMAN	Negative
182	Koundara	2012-10-01	SP		A. gambiae				HUMAN	Negative
183	Koundara	2012-10-01	SP		A. gambiae				HUMAN	Positive
184	Koundara	2012-10-01	SP		A. gambiae				HUMAN	Negative
187	Koundara	2012-10-01	SP		A. gambiae	2La+ 2La+	kdr kdr		HUMAN	Negative
188	Koundara	2012-10-01	SP		A. gambiae				HUMAN	Negative
190	Koundara	2012-10-01	SP		A. gambiae				NVBM	Negative
193	Koundara	2012-10-01	SP		A. gambiae				HUMAN	Negative
194	Koundara	2012-10-01	SP		A. gambiae				NVBM	Negative
197	Koundara	2012-10-01	SP		A. gambiae	2La 2La+	kdr kdr	Susceptible homozygote	HUMAN	Negative
200	Koundara	2012-10-01	SP		A. gambiae				HUMAN	Negative
201	Koundara	2012-10-01	SP		A. gambiae				HUMAN	Negative
203	Koundara	2012-10-01	SP		A. gambiae				HUMAN	Negative
207	Koundara	2012-10-01	SP		A. gambiae				HUMAN	Negative
208	Koundara	2012-10-01	SP		A. gambiae	2La 2La+	kdr kdr		HUMAN	Positive
212	Koundara	2012-10-01	SP		A. gambiae				HUMAN	Positive
213	Koundara	2012-10-01	SP		A. gambiae				HUMAN	Negative
218	Koundara	2012-10-01	SP		A. gambiae				HUMAN	Negative
228	Koundara	2012-10-01	SP		A. gambiae	2La+ 2La+	kdr kdr	Susceptible homozygote	HUMAN	Negative
231	Koundara	2012-10-01	SP		A. gambiae				HUMAN	Negative
233	Koundara	2012-10-01	SP		A. gambiae				HUMAN	Negative
235	Koundara	2012-10-01	SP		A. gambiae				HUMAN	Negative
236	Koundara	2012-10-01	SP		A. gambiae				HUMAN	Negative
238	Koundara	2012-10-01	SP		A. gambiae	2La 2La	kdr kdr		HUMAN	Negative
240	Koundara	2012-10-01	SP		A. gambiae				HUMAN	Negative
245	Koundara	2012-10-01	SP		A. gambiae				HUMAN	Negative
246	Koundara	2012-10-01	SP		A. gambiae	2La 2La	kdr kdr	Susceptible homozygote	HUMAN	Negative
249	Koundara	2012-10-01	SP		A. gambiae				HUMAN	Negative
251	Koundara	2012-10-01	SP		A. gambiae				HUMAN	Negative
255	Koundara	2012-10-01	SP		A. gambiae				HUMAN	Negative
258	Koundara	2012-10-01	SP		A. gambiae				HUMAN	Negative
260	Koundara	2012-10-01	SP		A. gambiae	2La 2La+	kdr kdr	Susceptible homozygote	HUMAN	Positive
284	Koundara	2012-10-01	SP		A. gambiae				NVBM	Negative
25	Koundara	2012-10-01	LAR		A. gambiae	2La+ 2La+	kdr kdr
60	Koundara	2012-10-01	LAR		A. gambiae	2La+ 2La	kdr kdr
70	Koundara	2012-10-01	LAR		A. gambiae	2La+ 2La+	kdr kdr
72	Koundara	2012-10-01	LAR		A. gambiae	2La 2La	kdr kdr
92	Koundara	2012-10-01	LAR		A. gambiae	2La 2La	kdr kdr
94	Koundara	2012-10-01	LAR		A. gambiae	2La 2La	kdr kdr
98	Koundara	2012-10-01	LAR		A. gambiae	2La+ 2La+	kdr kdr
99	Koundara	2012-10-01	LAR		A. gambiae	2La 2La	kdr kdr
101	Koundara	2012-10-01	LAR		A. gambiae	2La 2La	kdr kdr
102	Koundara	2012-10-01	LAR		A. gambiae	2La+ 2La+	kdr kdr
107	Koundara	2012-10-01	LAR		A. gambiae	2La 2La	kdr kdr
108	Koundara	2012-10-01	LAR		A. gambiae	2La+ 2La	kdr kdr
110	Koundara	2012-10-01	LAR		A. gambiae	2La+ 2La	kdr kdr
111	Koundara	2012-10-01	LAR		A. gambiae	2La+ 2La+	kdr kdr
114	Koundara	2012-10-01	LAR		A. gambiae	2La+ 2La	kdr kdr
125	Koundara	2012-10-01	LAR		A. gambiae	2La+ 2La	kdr kdr
132	Koundara	2012-10-01	LAR		A. gambiae	2La+ 2La+	kdr kdr
135	Koundara	2012-10-01	LAR		A. gambiae	2La 2La	kdr kdr
142	Koundara	2012-10-01	LAR		A. gambiae	2La 2La	kdr kdr
149	Koundara	2012-10-01	LAR		A. gambiae	2La+ 2La+	kdr kdr
153	Koundara	2012-10-01	LAR		A. gambiae	2La+ 2La	kdr kdr
156	Koundara	2012-10-01	LAR		A. gambiae	2La+ 2La	kdr kdr
159	Koundara	2012-10-01	LAR		A. gambiae	2La+ 2La+	kdr kdr
166	Koundara	2012-10-01	LAR		A. gambiae	2La 2La	kdr kdr
167	Koundara	2012-10-01	LAR		A. gambiae	2La 2La	kdr kdr
170	Koundara	2012-10-01	LAR		A. gambiae	2La+ 2La+	kdr kdr
172	Koundara	2012-10-01	LAR		A. gambiae	2La+ 2La+	kdr kdr
174	Koundara	2012-10-01	LAR		A. gambiae	2La 2La	kdr kdr
177	Koundara	2012-10-01	LAR		A. gambiae	2La 2La	kdr kdr
180	Koundara	2012-10-01	LAR		A. gambiae	2La+ 2La	kdr kdr
182	Koundara	2012-10-01	LAR		A. gambiae	2La 2La	kdr kdr
191	Koundara	2012-10-01	LAR		A. gambiae	2La 2La	kdr kdr
192	Koundara	2012-10-01	LAR		A. gambiae	2La 2La	kdr kdr
196	Koundara	2012-10-01	LAR		A. gambiae	2La+ 2La	kdr kdr
199	Koundara	2012-10-01	LAR		A. gambiae	2La+ 2La+	kdr kdr
214	Koundara	2012-10-01	LAR		A. gambiae	2La+ 2La+	kdr kdr
215	Koundara	2012-10-01	LAR		A. gambiae	2La+ 2La	kdr kdr
222	Koundara	2012-10-01	LAR		A. gambiae	2La+ 2La+	kdr kdr
224	Koundara	2012-10-01	LAR		A. gambiae	2La+ 2La+	kdr kdr
232	Koundara	2012-10-01	LAR		A. gambiae	2La+ 2La+	kdr kdr
272	Koundara	2012-10-01	LAR		A. gambiae	2La+ 2La+	kdr kdr
275	Koundara	2012-10-01	LAR		A. gambiae	2La+ 2La	kdr kdr
277	Koundara	2012-10-01	LAR		A. gambiae	2La ~1020	kdr kdr
297	Koundara	2012-10-01	LAR		A. gambiae	2La 2La	kdr kdr
301	Koundara	2012-10-01	LAR		A. gambiae	2La 2La	kdr kdr
328	Koundara	2012-10-01	LAR		A. gambiae	2La+ 2La	kdr kdr
332	Koundara	2012-10-01	LAR		A. gambiae	2La+ 2La	kdr kdr
361	Koundara	2012-10-01	LAR		A. gambiae	2La+ 2La+	kdr kdr
1	Takan	2012-11-01	HLC	Outside	A. coluzzii		kdr S		HUMAN	Negative
3	Takan	2012-11-01	HLC	Outside	A. coluzzii	2La 2La	kdr kdr		DONKEY
4	Takan	2012-11-01	HLC	Outside	A. coluzzii		kdr kdr
5	Takan	2012-11-01	HLC	Outside	A. coluzzii	2La 2La	kdr S		HUMAN	Positive
6	Takan	2012-11-01	HLC	Outside	A. coluzzii	2La 2La	kdr kdr		BOVINE
7	Takan	2012-11-01	HLC	Outside	A. coluzzii	2La 2La	kdr kdr		HUMAN	Positive
8	Takan	2012-11-01	HLC	Outside	A. coluzzii	2La 2La	kdr kdr		HUMAN	Positive
9	Takan	2012-11-01	HLC	Outside	A. coluzzii		kdr S		HUMAN	Negative
10	Takan	2012-11-01	HLC	Outside	A. coluzzii	2La 2La	kdr kdr		HUMAN	Negative
11	Takan	2012-11-01	HLC	Outside	A. coluzzii		S S		HUMAN	Positive
1	Takan	2012-11-01	HLC	Inside	A. coluzzii	2La 2La	kdr kdr		HUMAN	Positive
2	Takan	2012-11-01	HLC	Inside	A. coluzzii	2La 2La	kdr S		HUMAN	Positive
3	Takan	2012-11-01	HLC	Inside	A. coluzzii	2La 2La	kdr S		DONKEY
4	Takan	2012-11-01	HLC	Inside	A. coluzzii	2La 2La	kdr kdr		HUMAN	Positive
5	Takan	2012-11-01	HLC	Inside	A. coluzzii				HUMAN	Negative
6	Takan	2012-11-01	HLC	Inside	A. coluzzii	2La 2La	kdr kdr		DONKEY
7	Takan	2012-11-01	HLC	Inside	A. coluzzii				HUMAN	Negative
8	Takan	2012-11-01	HLC	Inside	A. coluzzii	2La 2La	kdr kdr		HUMAN	Negative
9	Takan	2012-11-01	HLC	Inside	A. coluzzii				HUMAN	Negative
10	Takan	2012-11-01	HLC	Inside	A. coluzzii	2La 2La	kdr kdr		HUMAN	Negative
11	Takan	2012-11-01	HLC	Inside	A. coluzzii	2La 2La	kdr S		HUMAN	Negative
12	Takan	2012-11-01	HLC	Inside	A. coluzzii	2La 2La	kdr S		HUMAN	Positive
13	Takan	2012-11-01	HLC	Inside	A. coluzzii	2La 2La	kdr S		HUMAN	Positive
14	Takan	2012-11-01	HLC	Inside	A. coluzzii	2La 2La	kdr S		HUMAN	Positive
15	Takan	2012-11-01	HLC	Inside	A. coluzzii	2La 2La	kdr kdr		HUMAN	Positive
16	Takan	2012-11-01	HLC	Inside	A. coluzzii				HUMAN	Positive
17	Takan	2012-11-01	HLC	Inside	A. coluzzii	2La 2La	kdr kdr		HUMAN	Negative
18	Takan	2012-11-01	HLC	Inside	A. coluzzii	2La 2La	kdr kdr		HUMAN	Negative
19	Takan	2012-11-01	HLC	Inside	A. coluzzii	2La 2La	kdr kdr		BOVINE	Negative
20	Takan	2012-11-01	HLC	Inside	A. coluzzii	2La 2La	kdr kdr		HUMAN	Positive
21	Takan	2012-11-01	HLC	Inside	A. coluzzii	2La 2La	kdr kdr		HUMAN	Positive
22	Takan	2012-11-01	HLC	Inside	A. coluzzii				HUMAN	Positive
23	Takan	2012-11-01	HLC	Inside	A. coluzzii	2La 2La+	kdr kdr		HUMAN	Positive
24	Takan	2012-11-01	HLC	Inside	A. coluzzii	2La 2La	kdr kdr		HUMAN	Negative
25	Takan	2012-11-01	HLC	Inside	A. coluzzii				HUMAN	Negative
26	Takan	2012-11-01	HLC	Inside	A. coluzzii	2La 2La	kdr S		DONKEY
27	Takan	2012-11-01	HLC	Inside	A. coluzzii				HUMAN	Negative
28	Takan	2012-11-01	HLC	Inside	A. coluzzii	2La 2La	kdr S		HUMAN	Positive
29	Takan	2012-11-01	HLC	Inside	A. coluzzii	2La 2La	kdr kdr		HUMAN	Negative
30	Takan	2012-11-01	HLC	Inside	A. coluzzii				HUMAN	Positive
31	Takan	2012-11-01	HLC	Inside	A. coluzzii	2La 2La	kdr S		HUMAN	Negative
32	Takan	2012-11-01	HLC	Inside	A. coluzzii	2La 2La	kdr kdr		HUMAN	Negative
33	Takan	2012-11-01	HLC	Inside	A. coluzzii	2La+ 2La	kdr kdr		HUMAN	Negative
34	Takan	2012-11-01	HLC	Inside	A. coluzzii				HUMAN	Positive
35	Takan	2012-11-01	HLC	Inside	A. coluzzii	2La 2La	kdr kdr		BOVINE
36	Takan	2012-11-01	HLC	Inside	A. coluzzii				HUMAN	Positive
37	Takan	2012-11-01	HLC	Inside	A. coluzzii	2La 2La	kdr kdr		HUMAN	Positive
38	Takan	2012-11-01	HLC	Inside	A. coluzzii				HUMAN	Negative
39	Takan	2012-11-01	HLC	Inside	A. coluzzii				HUMAN	Positive
40	Takan	2012-11-01	HLC	Inside	A. coluzzii	2La 2La	kdr kdr		HUMAN	Positive
41	Takan	2012-11-01	HLC	Inside	A. coluzzii				HUMAN	Positive
42	Takan	2012-11-01	HLC	Inside	A. coluzzii	2La 2La	kdr S		HUMAN	Positive
43	Takan	2012-11-01	HLC	Inside	A. coluzzii				HUMAN	Negative
44	Takan	2012-11-01	HLC	Inside	A. coluzzii	2La 2La	kdr kdr		HUMAN	Negative
45	Takan	2012-11-01	HLC	Inside	A. coluzzii				HUMAN	Positive
46	Takan	2012-11-01	HLC	Inside	A. coluzzii	2La 2La	kdr S		HUMAN	Negative
47	Takan	2012-11-01	HLC	Inside	A. coluzzii				HUMAN	Positive
48	Takan	2012-11-01	HLC	Inside	A. coluzzii	2La 2La	kdr kdr		BOVINE
12	Takan	2012-11-01	HLC	Outside	A. coluzzii	2La 2La	kdr kdr
13	Takan	2012-11-01	HLC	Outside	A. gambiae	2La 2La	S S
14	Takan	2012-11-01	HLC	Outside	A. coluzzii	2La 2La	S S
15	Takan	2012-11-01	HLC	Outside	A. coluzzii	2La 2La	kdr S
16	Takan	2012-11-01	HLC	Outside	A. coluzzii	2La 2La	kdr S
17	Takan	2012-11-01	HLC	Outside	A. gambiae	2La 2La	kdr kdr
18	Takan	2012-11-01	HLC	Outside	A. coluzzii	2La 2La	kdr S
19	Takan	2012-11-01	HLC	Outside	A. coluzzii	2La 2La	kdr S
20	Takan	2012-11-01	HLC	Outside	A. coluzzii	2La 2La	kdr S			Negative
21	Takan	2012-11-01	HLC	Outside	A. coluzzii	2La 2La	kdr S
22	Takan	2012-11-01	HLC	Outside	A. gambiae	2La 2La	kdr S			Negative
23	Takan	2012-11-01	HLC	Outside	A. coluzzii	2La 2La	kdr kdr
24	Takan	2012-11-01	HLC	Outside	A. coluzzii	2La 2La	kdr S
25	Takan	2012-11-01	HLC	Outside	A. coluzzii	2La 2La	kdr kdr			Negative
26	Takan	2012-11-01	HLC	Outside	A. coluzzii	2La 2La	kdr kdr			Negative
27	Takan	2012-11-01	HLC	Outside	A. coluzzii	2La 2La	kdr S			Negative
28	Takan	2012-11-01	HLC	Outside	A. coluzzii	2La 2La	kdr kdr
29	Takan	2012-11-01	HLC	Outside	A. coluzzii	2La 2La	kdr S			Negative
30	Takan	2012-11-01	HLC	Outside	A. coluzzii	2La 2La	kdr kdr
31	Takan	2012-11-01	HLC	Outside	A. coluzzii	2La 2La	kdr kdr			Negative
32	Takan	2012-11-01	HLC	Outside	A. coluzzii					Negative
33	Takan	2012-11-01	HLC	Outside	A. coluzzii	2La 2La	kdr S			Negative
50	Takan	2012-11-01	HLC	Inside	A. gambiae	2La 2La	kdr kdr			Negative
51	Takan	2012-11-01	HLC	Inside	A. coluzzii	2La 2La	kdr S
52	Takan	2012-11-01	HLC	Inside	A. coluzzii	2La+ 2La	S S			Negative
53	Takan	2012-11-01	HLC	Inside	A. coluzzii	2La 2La	kdr kdr			Negative
54	Takan	2012-11-01	HLC	Inside	A. coluzzii	2La 2La	kdr kdr
55	Takan	2012-11-01	HLC	Inside	A. coluzzii	2La 2La	kdr kdr
56	Takan	2012-11-01	HLC	Inside	A. coluzzii	2La 2La+	kdr kdr
57	Takan	2012-11-01	HLC	Inside	A. coluzzii	2La 2La	kdr S			Negative
58	Takan	2012-11-01	HLC	Inside	A. coluzzii	2La 2La	kdr S			Negative
59	Takan	2012-11-01	HLC	Inside	A. gambiae	2La+ 2La+	kdr kdr
60	Takan	2012-11-01	HLC	Inside	A. coluzzii	2La 2La	kdr kdr			Negative
61	Takan	2012-11-01	HLC	Inside	A. gambiae	2La 2La	kdr kdr
62	Takan	2012-11-01	HLC	Inside	A. coluzzii	2La 2La	kdr kdr			Negative
63	Takan	2012-11-01	HLC	Inside	A. coluzzii	2La 2La	kdr kdr			Negative
64	Takan	2012-11-01	HLC	Inside	A. coluzzii	2La 2La	kdr S			Negative
65	Takan	2012-11-01	HLC	Inside	A. coluzzii	2La 2La	kdr kdr			Negative
66	Takan	2012-11-01	HLC	Inside	A. coluzzii	2La 2La	kdr kdr			Negative
67	Takan	2012-11-01	HLC	Inside	A. coluzzii	2La 2La	kdr S			Negative
68	Takan	2012-11-01	HLC	Inside	A. coluzzii	2La 2La	kdr kdr			Negative
69	Takan	2012-11-01	HLC	Inside	A. gambiae	2La 2La+	kdr kdr			Negative
70	Takan	2012-11-01	HLC	Inside	A. coluzzii	2La 2La	kdr S			Negative
71	Takan	2012-11-01	HLC	Inside	A. coluzzii	2La 2La	kdr S			Negative
72	Takan	2012-11-01	HLC	Inside	A. coluzzii	2La 2La	kdr S
73	Takan	2012-11-01	HLC	Inside	A. gambiae	2La 2La	kdr kdr			Negative
74	Takan	2012-11-01	HLC	Inside	A. coluzzii	2La 2La	kdr kdr			Negative
75	Takan	2012-11-01	HLC	Inside	A. coluzzii	2La 2La	kdr kdr			Negative
1	Takan	2012-11-01	L		A. gambiae
3	Takan	2012-11-01	L		A. coluzzii
4	Takan	2012-11-01	L		A. coluzzii
6	Takan	2012-11-01	L		A. coluzzii
7	Takan	2012-11-01	L		A. coluzzii
8	Takan	2012-11-01	L		A. coluzzii
10	Takan	2012-11-01	L		A. coluzzii
11	Takan	2012-11-01	L		A. gambiae
13	Takan	2012-11-01	L		A. coluzzii
17	Takan	2012-11-01	L		A. coluzzii
20	Takan	2012-11-01	L		A. gambiae
21	Takan	2012-11-01	L		A. coluzzii
22	Takan	2012-11-01	L		A. coluzzii
25	Takan	2012-11-01	L		A. coluzzii
26	Takan	2012-11-01	L		A. coluzzii
27	Takan	2012-11-01	L		A. coluzzii
28	Takan	2012-11-01	L		A. coluzzii	2La 2La	kdr S
29	Takan	2012-11-01	L		A. gambiae	2La 2La	kdr kdr
30	Takan	2012-11-01	L		A. gambiae	2La 2La	kdr kdr
31	Takan	2012-11-01	L		A. coluzzii	2La 2La	kdr kdr
32	Takan	2012-11-01	L		A. gambiae	2La 2La	kdr kdr
34	Takan	2012-11-01	L		A. gambiae	2La 2La+	kdr kdr
35	Takan	2012-11-01	L		A. coluzzii	2La 2La	kdr kdr
36	Takan	2012-11-01	L		A. coluzzii	2La 2La	kdr kdr
37	Takan	2012-11-01	L		A. gambiae
38	Takan	2012-11-01	L		A. coluzzii
39	Takan	2012-11-01	L		A. coluzzii
41	Takan	2012-11-01	L		A. coluzzii
42	Takan	2012-11-01	L		A. coluzzii
44	Takan	2012-11-01	L		A. coluzzii
45	Takan	2012-11-01	L		A. coluzzii
46	Takan	2012-11-01	L		A. coluzzii
47	Takan	2012-11-01	L		A. coluzzii	2La 2La	kdr S
61	Takan	2012-11-01	L		A. coluzzii	2La 2La	kdr kdr
62	Takan	2012-11-01	L		A. coluzzii	2La 2La	kdr kdr
64	Takan	2012-11-01	L		A. gambiae	2La 2La	kdr S
65	Takan	2012-11-01	L		A. coluzzii	2La 2La	kdr S
67	Takan	2012-11-01	L		A. gambiae	2La 2La	kdr kdr
68	Takan	2012-11-01	L		A. gambiae	2La 2La	kdr kdr
71	Takan	2012-11-01	L		A. coluzzii	2La 2La	kdr kdr
72	Takan	2012-11-01	L		A. coluzzii
73	Takan	2012-11-01	L		A. coluzzii
74	Takan	2012-11-01	L		A. coluzzii
75	Takan	2012-11-01	L		S M
76	Takan	2012-11-01	L		A. coluzzii
79	Takan	2012-11-01	L		A. gambiae
80	Takan	2012-11-01	L		A. coluzzii
82	Takan	2012-11-01	L		A. coluzzii
83	Takan	2012-11-01	L		A. gambiae	2La 2La	kdr kdr
85	Takan	2012-11-01	L		A. coluzzii	2La 2La	kdr S
88	Takan	2012-11-01	L		A. coluzzii	2La 2La	S S
89	Takan	2012-11-01	L		A. coluzzii	2La 2La	kdr kdr
90	Takan	2012-11-01	L		A. coluzzii	2La 2La	kdr kdr
92	Takan	2012-11-01	L		A. coluzzii	2La 2La	kdr S
94	Takan	2012-11-01	L		A. coluzzii	2La 2La	kdr S
95	Takan	2012-11-01	L		A. gambiae	2La 2La	kdr kdr
98	Takan	2012-11-01	L		A. gambiae
101	Takan	2012-11-01	L		A. coluzzii
104	Takan	2012-11-01	L		A. coluzzii
106	Takan	2012-11-01	L		A. gambiae
107	Takan	2012-11-01	L		A. coluzzii
111	Takan	2012-11-01	L		A. gambiae
112	Takan	2012-11-01	L		A. coluzzii
113	Takan	2012-11-01	L		A. coluzzii
114	Takan	2012-11-01	L		A. coluzzii	2La 2La	S S
116	Takan	2012-11-01	L		A. coluzzii	2La 2La	kdr kdr
117	Takan	2012-11-01	L		A. gambiae	2La 2La	kdr kdr
119	Takan	2012-11-01	L		A. coluzzii	2La 2La	kdr S
120	Takan	2012-11-01	L		A. coluzzii	2La 2La	kdr S
122	Takan	2012-11-01	L		A. coluzzii	2La 2La	kdr kdr
124	Takan	2012-11-01	L		A. gambiae	2La 2La+	kdr kdr
129	Takan	2012-11-01	L		A. coluzzii	2La 2La	kdr kdr
130	Takan	2012-11-01	L		A. coluzzii
131	Takan	2012-11-01	L		A. coluzzii
133	Takan	2012-11-01	L		A. gambiae
134_1	Takan	2012-11-01	L		A. coluzzii
134_2	Takan	2012-11-01	L		A. gambiae
137	Takan	2012-11-01	L		A. coluzzii
138	Takan	2012-11-01	L		A. coluzzii
139	Takan	2012-11-01	L		A. coluzzii
144	Takan	2012-11-01	L		A. coluzzii
145	Takan	2012-11-01	L		A. coluzzii
147	Takan	2012-11-01	L		A. coluzzii
148	Takan	2012-11-01	L		A. coluzzii
149	Takan	2012-11-01	L		A. coluzzii
150	Takan	2012-11-01	L		A. coluzzii
153	Takan	2012-11-01	L		A. gambiae
157	Takan	2012-11-01	L		A. coluzzii
160	Takan	2012-11-01	L		A. coluzzii
161	Takan	2012-11-01	L		A. coluzzii
162	Takan	2012-11-01	L		A. coluzzii
165	Takan	2012-11-01	L		A. gambiae
166	Takan	2012-11-01	L		A. gambiae
168	Takan	2012-11-01	L		A. coluzzii
169	Takan	2012-11-01	L		A. coluzzii
175	Takan	2012-11-01	L		A. coluzzii
66	Takan	2012-11-01	SP		A. coluzzii	2La 2La	kdr kdr		BOVINE	Negative
68	Takan	2012-11-01	SP		A. coluzzii	2La 2La	kdr S		HUMAN	Positive
97	Takan	2012-11-01	SP		A. coluzzii				HUMAN	Negative
109	Takan	2012-11-01	SP		A. coluzzii				HUMAN	Positive
122	Takan	2012-11-01	SP		A. coluzzii				HUMAN	Negative
123	Takan	2012-11-01	SP		A. coluzzii				HUMAN	Negative
124	Takan	2012-11-01	SP		A. coluzzii			Susceptible homozygote	HUMAN	Negative
127	Takan	2012-11-01	SP		A. coluzzii				HUMAN	Negative
134	Takan	2012-11-01	SP		A. coluzzii				HUMAN	Negative
135	Takan	2012-11-01	SP		A. coluzzii				HUMAN	Negative
143	Takan	2012-11-01	SP		A. coluzzii				HUMAN	Negative
146	Takan	2012-11-01	SP		A. coluzzii				BOVINE	Negative
147	Takan	2012-11-01	SP		A. coluzzii				HUMAN	Negative
149	Takan	2012-11-01	SP		A. coluzzii	2La 2La+	kdr S	Susceptible homozygote	DONKEY	Negative
154	Takan	2012-11-01	SP		A. coluzzii				DOG	Negative
155	Takan	2012-11-01	SP		A. coluzzii	2La 2La	kdr S		HUMAN	Positive
166	Takan	2012-11-01	SP		A. coluzzii	2La 2La	kdr S		HUMAN	Negative
167	Takan	2012-11-01	SP		A. coluzzii				BOVINE	Negative
169	Takan	2012-11-01	SP		A. coluzzii				HUMAN	Positive
170	Takan	2012-11-01	SP		A. coluzzii				DONKEY	Negative
174	Takan	2012-11-01	SP		A. coluzzii	2La 2La	kdr kdr	Susceptible homozygote	HUMAN	Negative
176	Takan	2012-11-01	SP		A. coluzzii				HUMAN	Negative
181	Takan	2012-11-01	SP		A. coluzzii				HUMAN	Negative
183	Takan	2012-11-01	SP		A. coluzzii				BOVINE	Negative
184	Takan	2012-11-01	SP		A. coluzzii	2La 2La	kdr kdr	Susceptible homozygote	NVBM	Negative
187	Takan	2012-11-01	SP		A. coluzzii	2La 2La	kdr S		HUMAN	Negative
191	Takan	2012-11-01	SP		A. coluzzii				HUMAN	Negative
192	Takan	2012-11-01	SP		A. coluzzii				HUMAN	Negative
194	Takan	2012-11-01	SP		A. coluzzii				BOVINE	Negative
196	Takan	2012-11-01	SP		A. coluzzii				HUMAN	Negative
197	Takan	2012-11-01	SP		A. coluzzii				HUMAN	Negative
203	Takan	2012-11-01	SP		A. coluzzii				BOVINE	Negative
204	Takan	2012-11-01	SP		A. coluzzii				HUMAN	Negative
205	Takan	2012-11-01	SP		A. coluzzii	2La 2La	kdr kdr	Susceptible homozygote	DOG	Negative
209	Takan	2012-11-01	SP		A. coluzzii				BOVINE	Negative
210	Takan	2012-11-01	SP		A. coluzzii				HUMAN	Negative
211	Takan	2012-11-01	SP		A. coluzzii				HUMAN	Negative
212	Takan	2012-11-01	SP		A. coluzzii				NVBM	Negative
213	Takan	2012-11-01	SP		A. coluzzii				HUMAN	Negative
216	Takan	2012-11-01	SP		A. coluzzii	2La 2La	kdr S		NVBM	Negative
217	Takan	2012-11-01	SP		A. coluzzii	2La 2La	kdr S	Susceptible homozygote	DOG	Negative
218	Takan	2012-11-01	SP		A. coluzzii	2La 2La	kdr kdr		NVBM	Negative
220	Takan	2012-11-01	SP		A. coluzzii	2La 2La	kdr kdr	Susceptible homozygote	HUMAN	Positive
221	Takan	2012-11-01	SP		A. coluzzii	2La 2La	kdr S	Susceptible homozygote	DOG	Negative
222	Takan	2012-11-01	SP		A. coluzzii	2La 2La	kdr S		BOVINE	Negative
223	Takan	2012-11-01	SP		A. coluzzii	2La 2La	kdr kdr		HUMAN	Negative
227	Takan	2012-11-01	SP		A. coluzzii	2La 2La	kdr kdr	Susceptible homozygote	DONKEY	Negative
228	Takan	2012-11-01	SP		A. coluzzii	2La 2La	kdr kdr		HUMAN	Positive
229	Takan	2012-11-01	SP		A. coluzzii	2La 2La	kdr kdr	Susceptible homozygote	BOVINE	Negative
231	Takan	2012-11-01	SP		A. gambiae	2La 2La	kdr kdr		HUMAN	Negative
232	Takan	2012-11-01	SP		A. coluzzii	2La 2La	kdr kdr	Susceptible homozygote	HUMAN	Positive
235	Takan	2012-11-01	SP		A. coluzzii	2La 2La	kdr kdr		BOVINE	Negative
239	Takan	2012-11-01	SP		A. coluzzii	2La 2La	kdr kdr	Susceptible homozygote	HUMAN	Negative
241	Takan	2012-11-01	SP		A. gambiae	2La 2La	kdr kdr		HUMAN	Positive
245	Takan	2012-11-01	SP		A. coluzzii	2La 2La	kdr kdr	Susceptible homozygote	HUMAN	Negative
247	Takan	2012-11-01	SP		A. coluzzii	2La 2La	kdr kdr		BOVINE	Negative
248	Takan	2012-11-01	SP		A. coluzzii				HUMAN	Negative
249	Takan	2012-11-01	SP		A. coluzzii				DONKEY	Negative
252	Takan	2012-11-01	SP		A. coluzzii	2La 2La	kdr kdr		HUMAN	Positive
253	Takan	2012-11-01	SP		A. coluzzii				HUMAN	Positive
254	Takan	2012-11-01	SP		A. coluzzii	2La 2La	kdr kdr	Susceptible homozygote	HUMAN	Negative
256	Takan	2012-11-01	SP		A. coluzzii				HUMAN	Negative
259	Takan	2012-11-01	SP		A. coluzzii				HUMAN	Negative
260	Takan	2012-11-01	SP		A. coluzzii				HUMAN	Positive
269	Takan	2012-11-01	SP		A. coluzzii				HUMAN	Negative
271	Takan	2012-11-01	SP		A. coluzzii	2La 2La	kdr kdr	Susceptible homozygote	HUMAN	Positive
274	Takan	2012-11-01	SP		A. coluzzii				HUMAN	Negative
275	Takan	2012-11-01	SP		A. coluzzii				HUMAN	Positive
276	Takan	2012-11-01	SP		A. coluzzii	2La 2La	kdr S	Susceptible homozygote	HUMAN	Positive
286	Takan	2012-11-01	SP		A. coluzzii				HUMAN	Positive
287	Takan	2012-11-01	SP		A. coluzzii				HUMAN	Positive
289	Takan	2012-11-01	SP		A. coluzzii				HUMAN	Positive
290	Takan	2012-11-01	SP		A. coluzzii				HUMAN	Positive
291	Takan	2012-11-01	SP		A. coluzzii				HUMAN	Positive
292	Takan	2012-11-01	SP		A. coluzzii				HUMAN	Positive
296	Takan	2012-11-01	SP		A. coluzzii	2La 2La	S S		HUMAN	Positive
297	Takan	2012-11-01	SP		A. coluzzii				HUMAN	Positive
299	Takan	2012-11-01	SP		A. coluzzii				HUMAN	Negative
300	Takan	2012-11-01	SP		An rufipes				BOVINE	Negative
303	Takan	2012-11-01	SP		A. coluzzii				HUMAN	Positive
306	Takan	2012-11-01	SP		A. coluzzii				HUMAN	Positive
309	Takan	2012-11-01	SP		A. coluzzii				HUMAN	Positive
311	Takan	2012-11-01	SP		A. coluzzii
317	Takan	2012-11-01	SP		A. coluzzii				HUMAN	Positive
318	Takan	2012-11-01	SP		A. coluzzii				HUMAN	Positive
321	Takan	2012-11-01	SP		A. coluzzii				HUMAN	Negative
322	Takan	2012-11-01	SP		A. coluzzii	2La 2La	kdr kdr	Susceptible homozygote	HUMAN	Negative
323	Takan	2012-11-01	SP		A. coluzzii				HUMAN	Negative
327	Takan	2012-11-01	SP		A. coluzzii				DOG	Negative
330	Takan	2012-11-01	SP		A. coluzzii				HUMAN	Negative
331	Takan	2012-11-01	SP		A. coluzzii				HUMAN	Negative
333	Takan	2012-11-01	SP		A. coluzzii				HUMAN	Positive
336	Takan	2012-11-01	SP		A. coluzzii				DOG	Negative
342	Takan	2012-11-01	SP		A. coluzzii			Susceptible homozygote	HUMAN	Positive
343	Takan	2012-11-01	SP		A. coluzzii				HUMAN	Negative
345	Takan	2012-11-01	SP		A. coluzzii				HUMAN	Positive
2	Takan	2012-11-01	LAR		A. gambiae	2La 2La	kdr kdr
7	Takan	2012-11-01	LAR		A. coluzzii	2La 2La	kdr kdr
11	Takan	2012-11-01	LAR		A. gambiae	2La 2La	kdr kdr
12	Takan	2012-11-01	LAR		A. coluzzii	2La+ 2La	kdr kdr
18	Takan	2012-11-01	LAR		A. coluzzii	2La 2La	kdr kdr
26	Takan	2012-11-01	LAR		A. coluzzii	2La 2La	kdr kdr
27	Takan	2012-11-01	LAR		A. coluzzii	2La 2La	kdr kdr
28	Takan	2012-11-01	LAR		A. coluzzii	2La 2La	kdr S
30	Takan	2012-11-01	LAR		A. coluzzii	2La 2La	kdr S
35	Takan	2012-11-01	LAR		A. coluzzii	2La 2La	kdr S
36	Takan	2012-11-01	LAR		A. coluzzii	2La 2La	kdr kdr
39	Takan	2012-11-01	LAR		A. coluzzii	2La+ 2La	kdr kdr
44	Takan	2012-11-01	LAR		A. coluzzii	2La ~762	kdr S
49	Takan	2012-11-01	LAR		A. coluzzii	2La 2La	kdr S
68	Takan	2012-11-01	LAR		A. gambiae	2La 2La	kdr kdr
70	Takan	2012-11-01	LAR		A. coluzzii	2La 2La	S S
76	Takan	2012-11-01	LAR		A. coluzzii	~1020 ~1020	kdr kdr
77	Takan	2012-11-01	LAR		A. gambiae	2La 2La	S S
81	Takan	2012-11-01	LAR		A. coluzzii	2La 2La	kdr kdr
86	Takan	2012-11-01	LAR		A. coluzzii	2La 2La	kdr kdr
87	Takan	2012-11-01	LAR		A. coluzzii	2La 2La	kdr kdr
88	Takan	2012-11-01	LAR		A. coluzzii	2La+ 2La	S S
103	Takan	2012-11-01	LAR		A. coluzzii	2La 2La	kdr kdr
109	Takan	2012-11-01	LAR		A. coluzzii	2La 2La	kdr S
110	Takan	2012-11-01	LAR		A. coluzzii	2La ~760	kdr S
113	Takan	2012-11-01	LAR		A. coluzzii	2La 2La	kdr kdr
118	Takan	2012-11-01	LAR		A. coluzzii	2La 2La	kdr kdr
126	Takan	2012-11-01	LAR		A. coluzzii	2La 2La	kdr kdr
188	Takan	2012-11-01	LAR		A. coluzzii	2La 2La	kdr kdr
190	Takan	2012-11-01	LAR		A. coluzzii	2La 2La	kdr kdr
227	Takan	2012-11-01	LAR		A. coluzzii	2La+ 2La	kdr kdr
239	Takan	2012-11-01	LAR		A. coluzzii	2La 2La	kdr kdr
314	Takan	2012-11-01	LAR		A. coluzzii	2La+ ~687	kdr S
318	Takan	2012-11-01	LAR		A. coluzzii	2La 2La	kdr S
319	Takan	2012-11-01	LAR		A. coluzzii	2La 2La	kdr kdr
320	Takan	2012-11-01	LAR		A. coluzzii		kdr kdr
321	Takan	2012-11-01	LAR		A. coluzzii	2La 2La	kdr kdr
325	Takan	2012-11-01	LAR		A. coluzzii	2La 2La	kdr kdr
327	Takan	2012-11-01	LAR		A. coluzzii	2La 2La	kdr kdr
330	Takan	2012-11-01	LAR		A. coluzzii	2La 2La	kdr kdr
331	Takan	2012-11-01	LAR		A. coluzzii	2La 2La	kdr kdr
332	Takan	2012-11-01	LAR		A. coluzzii	2La 2La	kdr kdr
333	Takan	2012-11-01	LAR		A. coluzzii	2La 2La	kdr S
337	Takan	2012-11-01	LAR		A. coluzzii	2La ~687	kdr S
341	Takan	2012-11-01	LAR		A. coluzzii	2La 2La	kdr S
345	Takan	2012-11-01	LAR		A. coluzzii	2La 2La	kdr kdr
346	Takan	2012-11-01	LAR		A. coluzzii	2La 2La	S S
1	Toumani Oulena	2012-11-01	HLC	Outside	An funestus				BOVINE
2	Toumani Oulena	2012-11-01	HLC	Outside	A. gambiae	2La 2La	kdr kdr		HUMAN	Negative
3	Toumani Oulena	2012-11-01	HLC	Outside	A. gambiae	2La 2La	kdr kdr		HUMAN	Negative
4	Toumani Oulena	2012-11-01	HLC	Outside	A. gambiae	2La 2La+	kdr kdr		HUMAN	Positive
5	Toumani Oulena	2012-11-01	HLC	Outside	A. gambiae	2La 2La	kdr kdr		HUMAN	Positive
6	Toumani Oulena	2012-11-01	HLC	Outside	A. gambiae	2La 2La	kdr kdr		HUMAN	Negative
7	Toumani Oulena	2012-11-01	HLC	Outside	A. gambiae	2La 2La	kdr kdr		HUMAN	Negative
8	Toumani Oulena	2012-11-01	HLC	Outside	A. coluzzii	2La 2La	kdr kdr		BOVINE
1	Toumani Oulena	2012-11-01	HLC	Inside	A. gambiae	2La 2La+	kdr kdr		HUMAN	Negative
2	Toumani Oulena	2012-11-01	HLC	Inside	A. gambiae	2La 2La	kdr kdr		SHEEP
3	Toumani Oulena	2012-11-01	HLC	Inside	A. gambiae	2La 2La	kdr kdr		HUMAN	Negative
4	Toumani Oulena	2012-11-01	HLC	Inside	A. coluzzii	2La 2La	kdr kdr		HUMAN	Positive
5	Toumani Oulena	2012-11-01	HLC	Inside	A. gambiae	2La 2La	kdr kdr		HUMAN	Negative
6	Toumani Oulena	2012-11-01	HLC	Inside	A. gambiae	2La 2La+	kdr kdr		HUMAN	Positive
7	Toumani Oulena	2012-11-01	HLC	Inside	A. gambiae	2La 2La	kdr kdr		BOVINE
8	Toumani Oulena	2012-11-01	HLC	Inside	A. coluzzii	2La 2La+	kdr kdr
9	Toumani Oulena	2012-11-01	HLC	Inside	A. coluzzii	2La 2La	kdr kdr		HUMAN	Negative
9	Toumani Oulena	2012-11-01	HLC	Outside	A. gambiae	2La 2La	kdr kdr			Negative
10	Toumani Oulena	2012-11-01	HLC	Outside	A. gambiae	2La 2La	kdr kdr			Positive
11	Toumani Oulena	2012-11-01	HLC	Outside	A. gambiae	2La 2La	kdr kdr			Negative
12	Toumani Oulena	2012-11-01	HLC	Outside	A. gambiae	2La 2La+	kdr kdr
13	Toumani Oulena	2012-11-01	HLC	Outside	A. gambiae	2La 2La	kdr kdr			Negative
14	Toumani Oulena	2012-11-01	HLC	Outside	A. gambiae					Negative
15	Toumani Oulena	2012-11-01	HLC	Outside	A. gambiae	2La 2La+	kdr kdr			Negative
16	Toumani Oulena	2012-11-01	HLC	Outside	A. gambiae	2La 2La	kdr kdr			Negative
17	Toumani Oulena	2012-11-01	HLC	Outside	A. gambiae	2La 2La	kdr kdr			Negative
18	Toumani Oulena	2012-11-01	HLC	Outside	A. gambiae	2La 2La	kdr kdr			Negative
19	Toumani Oulena	2012-11-01	HLC	Outside	A. gambiae	2La 2La	kdr kdr			Negative
20	Toumani Oulena	2012-11-01	HLC	Outside	A. gambiae	2La 2La+	kdr kdr			Negative
21	Toumani Oulena	2012-11-01	HLC	Outside	A. gambiae	2La 2La+	kdr kdr
22	Toumani Oulena	2012-11-01	HLC	Outside	A. gambiae	2La+ 2La+	kdr kdr			Negative
23	Toumani Oulena	2012-11-01	HLC	Outside	A. gambiae	2La 2La+	kdr kdr			Negative
24	Toumani Oulena	2012-11-01	HLC	Outside	A. gambiae
25	Toumani Oulena	2012-11-01	HLC	Outside	A. gambiae	2La 2La+	kdr kdr
26	Toumani Oulena	2012-11-01	HLC	Outside	A. gambiae	2La 2La+	kdr kdr			Negative
27	Toumani Oulena	2012-11-01	HLC	Outside	A. gambiae	2La 2La	kdr kdr			Negative
28	Toumani Oulena	2012-11-01	HLC	Outside	A. gambiae	2La 2La	kdr kdr			Negative
29	Toumani Oulena	2012-11-01	HLC	Outside	A. gambiae	2La 2La	kdr kdr
30	Toumani Oulena	2012-11-01	HLC	Outside	A. gambiae	2La 2La	kdr kdr
31	Toumani Oulena	2012-11-01	HLC	Outside	A. gambiae	2La 2La	kdr kdr			Negative
32	Toumani Oulena	2012-11-01	HLC	Outside	A. coluzzii	2La 2La	kdr kdr
33	Toumani Oulena	2012-11-01	HLC	Outside	A. gambiae	2La 2La	kdr kdr			Negative
34	Toumani Oulena	2012-11-01	HLC	Outside	A. gambiae	2La 2La	kdr kdr
35	Toumani Oulena	2012-11-01	HLC	Outside	A. gambiae	2La 2La	kdr kdr			Negative
36	Toumani Oulena	2012-11-01	HLC	Outside	A. gambiae					Negative
37	Toumani Oulena	2012-11-01	HLC	Outside	A. gambiae					Negative
38	Toumani Oulena	2012-11-01	HLC	Outside	A. gambiae	2La 2La	kdr kdr			Negative
39	Toumani Oulena	2012-11-01	HLC	Outside	A. gambiae	2La 2La	kdr kdr			Negative
40	Toumani Oulena	2012-11-01	HLC	Outside	A. gambiae					Negative
41	Toumani Oulena	2012-11-01	HLC	Outside	A. gambiae	2La 2La+	kdr kdr
42	Toumani Oulena	2012-11-01	HLC	Outside	A. gambiae					Negative
43	Toumani Oulena	2012-11-01	HLC	Outside	A. gambiae	2La 2La	kdr kdr			Negative
44	Toumani Oulena	2012-11-01	HLC	Outside	A. gambiae	2La 2La	kdr kdr			Negative
45	Toumani Oulena	2012-11-01	HLC	Outside	A. gambiae					Negative
46	Toumani Oulena	2012-11-01	HLC	Outside	A. gambiae	2La+ 2La+	kdr kdr			Negative
47	Toumani Oulena	2012-11-01	HLC	Outside	A. gambiae					Negative
48	Toumani Oulena	2012-11-01	HLC	Outside	A. gambiae	2La 2La	kdr kdr			Negative
1	Toumani Oulena	2012-11-01	HLC	Inside	A. gambiae	2La ?	kdr kdr			Negative
2	Toumani Oulena	2012-11-01	HLC	Inside	A. gambiae					Negative
3	Toumani Oulena	2012-11-01	HLC	Inside	A. gambiae
4	Toumani Oulena	2012-11-01	HLC	Inside	A. gambiae					Positive
5	Toumani Oulena	2012-11-01	HLC	Inside	A. gambiae
6	Toumani Oulena	2012-11-01	HLC	Inside	A. gambiae					Negative
7	Toumani Oulena	2012-11-01	HLC	Inside	M S	2La 2La	kdr kdr			Negative
8	Toumani Oulena	2012-11-01	HLC	Inside	A. gambiae					Negative
9	Toumani Oulena	2012-11-01	HLC	Inside	A. gambiae					Negative
10	Toumani Oulena	2012-11-01	HLC	Inside	A. gambiae					Negative
11	Toumani Oulena	2012-11-01	HLC	Inside	A. gambiae					Negative
12	Toumani Oulena	2012-11-01	HLC	Inside	M S	2La 2La	kdr S
13	Toumani Oulena	2012-11-01	HLC	Inside	A. gambiae
14	Toumani Oulena	2012-11-01	HLC	Inside	A. gambiae
15	Toumani Oulena	2012-11-01	HLC	Inside	A. gambiae					Negative
16	Toumani Oulena	2012-11-01	HLC	Inside	A. gambiae
17	Toumani Oulena	2012-11-01	HLC	Inside	A. gambiae	2La+ 2La	kdr kdr			Negative
18	Toumani Oulena	2012-11-01	HLC	Inside	A. gambiae	2La 2La	kdr kdr
19	Toumani Oulena	2012-11-01	HLC	Inside	A. gambiae	2La+ 2La	kdr kdr			Negative
20	Toumani Oulena	2012-11-01	HLC	Inside	A. gambiae	2La 2La	kdr kdr			Negative
21	Toumani Oulena	2012-11-01	HLC	Inside	A. gambiae	2La 2La	kdr kdr
22	Toumani Oulena	2012-11-01	HLC	Inside	A. gambiae	2La 2La	kdr kdr
23	Toumani Oulena	2012-11-01	HLC	Inside	A. gambiae	2La 2La	kdr kdr			Negative
24	Toumani Oulena	2012-11-01	HLC	Inside	A. gambiae	2La 2La	kdr kdr			Negative
25	Toumani Oulena	2012-11-01	HLC	Inside	A. gambiae					Negative
26	Toumani Oulena	2012-11-01	HLC	Inside	A. gambiae	2La 2La+	kdr kdr			Negative
27	Toumani Oulena	2012-11-01	HLC	Inside	A. gambiae					Negative
28	Toumani Oulena	2012-11-01	HLC	Inside	A. gambiae					Negative
29	Toumani Oulena	2012-11-01	HLC	Inside	A. gambiae					Negative
30	Toumani Oulena	2012-11-01	HLC	Inside	A. gambiae	2La 2La+	kdr kdr			Negative
31	Toumani Oulena	2012-11-01	HLC	Inside	A. gambiae
32	Toumani Oulena	2012-11-01	HLC	Inside	A. gambiae					Negative
33	Toumani Oulena	2012-11-01	HLC	Inside	A. gambiae					Negative
34	Toumani Oulena	2012-11-01	HLC	Inside	A. gambiae
35	Toumani Oulena	2012-11-01	HLC	Inside	A. gambiae		kdr kdr			Negative
36	Toumani Oulena	2012-11-01	HLC	Inside	A. gambiae
37	Toumani Oulena	2012-11-01	HLC	Inside	A. gambiae					Negative
38	Toumani Oulena	2012-11-01	HLC	Inside	A. gambiae					Negative
39	Toumani Oulena	2012-11-01	HLC	Inside	A. gambiae					Negative
40	Toumani Oulena	2012-11-01	HLC	Inside	A. gambiae	2La+ 2La+	kdr kdr			Negative
41	Toumani Oulena	2012-11-01	HLC	Inside	A. gambiae					Negative
42	Toumani Oulena	2012-11-01	HLC	Inside	A. gambiae					Negative
43	Toumani Oulena	2012-11-01	HLC	Inside	A. gambiae					Negative
44	Toumani Oulena	2012-11-01	HLC	Inside	A. gambiae					Negative
45	Toumani Oulena	2012-11-01	HLC	Inside	A. gambiae					Negative
46	Toumani Oulena	2012-11-01	HLC	Inside	A. gambiae					Negative
47	Toumani Oulena	2012-11-01	HLC	Inside	A. gambiae					Negative
48	Toumani Oulena	2012-11-01	HLC	Inside	A. gambiae					Negative
49	Toumani Oulena	2012-11-01	HLC	Inside	A. gambiae	2La+ 2La	kdr kdr
50	Toumani Oulena	2012-11-01	HLC	Inside	A. gambiae	2La 2La	kdr kdr
51	Toumani Oulena	2012-11-01	HLC	Inside	A. gambiae	2La 2La	kdr kdr			Negative
52	Toumani Oulena	2012-11-01	HLC	Inside	A. gambiae	2La 2La	kdr kdr
53	Toumani Oulena	2012-11-01	HLC	Inside	A. gambiae	2La 2La+	kdr kdr			Negative
54	Toumani Oulena	2012-11-01	HLC	Inside	A. gambiae	2La 2La	kdr kdr			Negative
55	Toumani Oulena	2012-11-01	HLC	Inside	A. gambiae	2La 2La+	kdr kdr			Negative
56	Toumani Oulena	2012-11-01	HLC	Inside	A. gambiae	2La 2La+	kdr kdr			Positive
57	Toumani Oulena	2012-11-01	HLC	Inside	A. gambiae
58	Toumani Oulena	2012-11-01	HLC	Inside	A. gambiae					Negative
59	Toumani Oulena	2012-11-01	HLC	Inside	A. gambiae					Negative
60	Toumani Oulena	2012-11-01	HLC	Inside	A. gambiae					Negative
61	Toumani Oulena	2012-11-01	HLC	Inside	A. gambiae	2La 2La+	kdr kdr			Negative
62	Toumani Oulena	2012-11-01	HLC	Inside	A. gambiae					Negative
63	Toumani Oulena	2012-11-01	HLC	Inside	A. gambiae
64	Toumani Oulena	2012-11-01	HLC	Inside	A. gambiae					Negative
65	Toumani Oulena	2012-11-01	HLC	Inside	A. gambiae					Negative
66	Toumani Oulena	2012-11-01	HLC	Inside	A. gambiae					Negative
67	Toumani Oulena	2012-11-01	HLC	Inside	A. gambiae	2La 2La+	kdr kdr			Negative
68	Toumani Oulena	2012-11-01	HLC	Inside	A. gambiae					Negative
69	Toumani Oulena	2012-11-01	HLC	Inside	A. gambiae					Negative
70	Toumani Oulena	2012-11-01	HLC	Inside	A. gambiae					Negative
71	Toumani Oulena	2012-11-01	HLC	Inside	A. gambiae	2La 2La	kdr kdr			Negative
72	Toumani Oulena	2012-11-01	HLC	Inside	A. gambiae					Negative
73	Toumani Oulena	2012-11-01	HLC	Inside	A. gambiae					Negative
74	Toumani Oulena	2012-11-01	HLC	Inside	A. gambiae
75	Toumani Oulena	2012-11-01	HLC	Inside	A. gambiae					Negative
76	Toumani Oulena	2012-11-01	HLC	Inside	A. gambiae
77	Toumani Oulena	2012-11-01	HLC	Inside	A. gambiae	2La 2La+	kdr kdr			Negative
78	Toumani Oulena	2012-11-01	HLC	Inside	A. gambiae
79	Toumani Oulena	2012-11-01	HLC	Inside	A. gambiae
80	Toumani Oulena	2012-11-01	HLC	Inside	A. gambiae					Negative
81	Toumani Oulena	2012-11-01	HLC	Inside	A. gambiae	2La 2La	kdr kdr
82	Toumani Oulena	2012-11-01	HLC	Inside	A. gambiae	2La 2La	kdr kdr			Negative
83	Toumani Oulena	2012-11-01	HLC	Inside	A. gambiae	2La 2La	kdr kdr
84	Toumani Oulena	2012-11-01	HLC	Inside	A. gambiae	2La 2La	kdr kdr
85	Toumani Oulena	2012-11-01	HLC	Inside	A. gambiae	2La 2La	kdr kdr			Negative
7	Toumani Oulena	2012-11-01	L		A. gambiae
9	Toumani Oulena	2012-11-01	L		A. gambiae
10	Toumani Oulena	2012-11-01	L		A. gambiae
13	Toumani Oulena	2012-11-01	L		A. gambiae
24	Toumani Oulena	2012-11-01	L		A. gambiae
38	Toumani Oulena	2012-11-01	L		A. gambiae
42	Toumani Oulena	2012-11-01	L		A. gambiae
45	Toumani Oulena	2012-11-01	L		A. gambiae
50	Toumani Oulena	2012-11-01	L		A. gambiae	2La 2La	kdr kdr
55	Toumani Oulena	2012-11-01	L		A. gambiae	2La 2La	kdr kdr
63	Toumani Oulena	2012-11-01	L		A. gambiae	2La 2La	kdr kdr
65	Toumani Oulena	2012-11-01	L		A. gambiae	2La 2La	kdr kdr
67	Toumani Oulena	2012-11-01	L		A. gambiae	2La 2La+	kdr kdr
69	Toumani Oulena	2012-11-01	L		A. gambiae	2La 2La	kdr kdr
70	Toumani Oulena	2012-11-01	L		A. gambiae	2La 2La	kdr kdr
71	Toumani Oulena	2012-11-01	L		A. gambiae	2La 2La+	kdr kdr
75	Toumani Oulena	2012-11-01	L		A. gambiae
76	Toumani Oulena	2012-11-01	L		A. gambiae
80	Toumani Oulena	2012-11-01	L		A. gambiae
83	Toumani Oulena	2012-11-01	L		A. gambiae
84	Toumani Oulena	2012-11-01	L		A. gambiae
85	Toumani Oulena	2012-11-01	L		A. gambiae
87	Toumani Oulena	2012-11-01	L		A. gambiae
88	Toumani Oulena	2012-11-01	L		A. gambiae
89	Toumani Oulena	2012-11-01	L		A. gambiae
90	Toumani Oulena	2012-11-01	L		A. gambiae	2La 2La+	kdr kdr
94	Toumani Oulena	2012-11-01	L		A. gambiae
96	Toumani Oulena	2012-11-01	L		A. gambiae
97	Toumani Oulena	2012-11-01	L		A. gambiae
98	Toumani Oulena	2012-11-01	L		A. gambiae
99	Toumani Oulena	2012-11-01	L		A. gambiae
100	Toumani Oulena	2012-11-01	L		A. gambiae
104	Toumani Oulena	2012-11-01	L		A. gambiae
110	Toumani Oulena	2012-11-01	L		A. gambiae
113	Toumani Oulena	2012-11-01	L		A. gambiae
115	Toumani Oulena	2012-11-01	L		A. gambiae
117	Toumani Oulena	2012-11-01	L		A. gambiae
119	Toumani Oulena	2012-11-01	L		A. gambiae
120	Toumani Oulena	2012-11-01	L		A. gambiae
121	Toumani Oulena	2012-11-01	L		A. gambiae
123	Toumani Oulena	2012-11-01	L		A. gambiae	2La 2La	kdr kdr
125	Toumani Oulena	2012-11-01	L		A. gambiae	2La 2La	kdr kdr
127	Toumani Oulena	2012-11-01	L		A. gambiae	2La 2La	kdr S
129	Toumani Oulena	2012-11-01	L		A. gambiae	2La 2La	kdr kdr
130	Toumani Oulena	2012-11-01	L		A. gambiae	2La 2La	kdr kdr
131	Toumani Oulena	2012-11-01	L		A. gambiae	2La 2La	kdr kdr
132	Toumani Oulena	2012-11-01	L		A. gambiae	2La 2La	kdr kdr
133	Toumani Oulena	2012-11-01	L		A. gambiae	2La 2La	kdr kdr
134	Toumani Oulena	2012-11-01	L		A. gambiae
135	Toumani Oulena	2012-11-01	L		A. gambiae
136	Toumani Oulena	2012-11-01	L		A. gambiae
139	Toumani Oulena	2012-11-01	L		A. gambiae
142	Toumani Oulena	2012-11-01	L		A. gambiae
143	Toumani Oulena	2012-11-01	L		A. gambiae
144	Toumani Oulena	2012-11-01	L		A. gambiae
145	Toumani Oulena	2012-11-01	L		A. gambiae
148	Toumani Oulena	2012-11-01	L		A. gambiae	2La 2La	kdr kdr
149	Toumani Oulena	2012-11-01	L		A. gambiae	2La 2La	kdr kdr
151	Toumani Oulena	2012-11-01	L		A. gambiae	2La 2La	kdr kdr
152	Toumani Oulena	2012-11-01	L		A. gambiae	2La 2La	kdr kdr
156	Toumani Oulena	2012-11-01	L		A. gambiae	2La 2La	kdr kdr
157	Toumani Oulena	2012-11-01	L		A. gambiae	2La 2La	kdr kdr
158	Toumani Oulena	2012-11-01	L		A. gambiae	2La 2La	kdr kdr
160	Toumani Oulena	2012-11-01	L		A. gambiae
161	Toumani Oulena	2012-11-01	L		A. gambiae
162	Toumani Oulena	2012-11-01	L		A. gambiae
165	Toumani Oulena	2012-11-01	L		A. gambiae
167	Toumani Oulena	2012-11-01	L		A. gambiae
169	Toumani Oulena	2012-11-01	L		A. gambiae
170	Toumani Oulena	2012-11-01	L		A. gambiae
171	Toumani Oulena	2012-11-01	L		A. gambiae
172	Toumani Oulena	2012-11-01	L		A. gambiae	2La 2La	kdr kdr
173	Toumani Oulena	2012-11-01	L		A. gambiae	2La 2La	kdr kdr
174	Toumani Oulena	2012-11-01	L		A. gambiae	2La 2La	kdr kdr
175	Toumani Oulena	2012-11-01	L		A. gambiae	2La 2La+	kdr kdr
176	Toumani Oulena	2012-11-01	L		A. gambiae	2La 2La+	kdr kdr
177	Toumani Oulena	2012-11-01	L		A. gambiae	2La 2La	kdr kdr
179	Toumani Oulena	2012-11-01	L		A. gambiae	2La 2La	kdr kdr
180	Toumani Oulena	2012-11-01	L		A. gambiae	2La 2La+	kdr kdr
183	Toumani Oulena	2012-11-01	L		A. gambiae
184	Toumani Oulena	2012-11-01	L		A. gambiae
187	Toumani Oulena	2012-11-01	L		A. gambiae
188	Toumani Oulena	2012-11-01	L		A. gambiae
190	Toumani Oulena	2012-11-01	L		A. gambiae
191	Toumani Oulena	2012-11-01	L		A. gambiae
192	Toumani Oulena	2012-11-01	L		A. gambiae
193	Toumani Oulena	2012-11-01	L		A. gambiae
194	Toumani Oulena	2012-11-01	L		A. gambiae
195	Toumani Oulena	2012-11-01	L		A. gambiae
197	Toumani Oulena	2012-11-01	L		A. gambiae
198	Toumani Oulena	2012-11-01	L		A. gambiae
199	Toumani Oulena	2012-11-01	L		A. gambiae
200	Toumani Oulena	2012-11-01	L		A. gambiae
201	Toumani Oulena	2012-11-01	L		A. gambiae
202	Toumani Oulena	2012-11-01	L		A. gambiae
1	Toumani Oulena	2012-11-01	SP		A. gambiae				HUMAN	Negative
2	Toumani Oulena	2012-11-01	SP		A. gambiae	2La 2La	kdr kdr		SHEEP
3	Toumani Oulena	2012-11-01	SP		A. gambiae			Susceptible homozygote	HUMAN	Positive
4	Toumani Oulena	2012-11-01	SP		A. gambiae				NVBM
5	Toumani Oulena	2012-11-01	SP		A. gambiae				NVBM
6	Toumani Oulena	2012-11-01	SP		A. gambiae				NVBM
7	Toumani Oulena	2012-11-01	SP		A. coluzzii				HUMAN	Negative
8	Toumani Oulena	2012-11-01	SP		A. gambiae				NVBM
9	Toumani Oulena	2012-11-01	SP		A. coluzzii				NVBM
10	Toumani Oulena	2012-11-01	SP		A. gambiae				NVBM
11	Toumani Oulena	2012-11-01	SP		An rufipes				BOVINE
12	Toumani Oulena	2012-11-01	SP		An rufipes				BOVINE
13	Toumani Oulena	2012-11-01	SP		A. coluzzii				HUMAN	Negative
14	Toumani Oulena	2012-11-01	SP		A. gambiae				HUMAN	Negative
15	Toumani Oulena	2012-11-01	SP		An rufipes				BOVINE
16	Toumani Oulena	2012-11-01	SP		A. gambiae				HUMAN	Negative
17	Toumani Oulena	2012-11-01	SP		A. gambiae	2La 2La	kdr kdr	Susceptible homozygote	HUMAN	Positive
18	Toumani Oulena	2012-11-01	SP		A. coluzzii				HUMAN	Negative
19	Toumani Oulena	2012-11-01	SP		A. coluzzii				HUMAN	Negative
20	Toumani Oulena	2012-11-01	SP		A. coluzzii				HUMAN	Negative
21	Toumani Oulena	2012-11-01	SP		A. gambiae				HUMAN	Negative
22	Toumani Oulena	2012-11-01	SP		A. coluzzii	2La 2La	kdr S		HUMAN	Negative
23	Toumani Oulena	2012-11-01	SP		A. coluzzii				HUMAN	Positive
24	Toumani Oulena	2012-11-01	SP		A. gambiae				HUMAN	Negative
25	Toumani Oulena	2012-11-01	SP		A. coluzzii	2La 2La+	kdr S	Susceptible homozygote	HUMAN	Negative
26	Toumani Oulena	2012-11-01	SP		A. gambiae	2La 2La	kdr S		HUMAN	Negative
27	Toumani Oulena	2012-11-01	SP		A. coluzzii	2La 2La	kdr kdr	Susceptible homozygote	HUMAN	Negative
28	Toumani Oulena	2012-11-01	SP		A. coluzzii	2La 2La	kdr kdr	Susceptible homozygote	HUMAN	Negative
29	Toumani Oulena	2012-11-01	SP		A. gambiae	2La 2La	kdr kdr	Susceptible homozygote
30	Toumani Oulena	2012-11-01	SP		A. coluzzii	2La 2La	kdr S	Susceptible homozygote	HUMAN	Negative
31	Toumani Oulena	2012-11-01	SP		A. gambiae	2La 2La	kdr kdr		HUMAN	Negative
32	Toumani Oulena	2012-11-01	SP		A. gambiae	2La 2La	kdr kdr	Susceptible homozygote	HUMAN	Positive
33	Toumani Oulena	2012-11-01	SP		A. gambiae				HUMAN	Negative
34	Toumani Oulena	2012-11-01	SP		A. gambiae				HUMAN	Negative
35	Toumani Oulena	2012-11-01	SP		A. coluzzii	2La 2La	kdr kdr	Susceptible homozygote	HUMAN	Negative
36	Toumani Oulena	2012-11-01	SP		A. gambiae	2La+ 2La+	kdr kdr
37	Toumani Oulena	2012-11-01	SP		A. gambiae
38	Toumani Oulena	2012-11-01	SP		A. coluzzii	2La 2La	kdr kdr	Susceptible homozygote
39	Toumani Oulena	2012-11-01	SP		A. gambiae				HUMAN	Negative
40	Toumani Oulena	2012-11-01	SP		A. gambiae				HUMAN	Negative
41	Toumani Oulena	2012-11-01	SP		A. gambiae				HUMAN	Negative
42	Toumani Oulena	2012-11-01	SP		A. gambiae				HUMAN	Negative
43	Toumani Oulena	2012-11-01	SP		A. gambiae				HUMAN	Positive
44	Toumani Oulena	2012-11-01	SP		A. gambiae				HUMAN	Negative
45	Toumani Oulena	2012-11-01	SP		A. gambiae	2La 2La	kdr kdr	Susceptible homozygote	HUMAN	Negative
46	Toumani Oulena	2012-11-01	SP		A. gambiae	2La 2La	kdr kdr		NVBM
47	Toumani Oulena	2012-11-01	SP		A. coluzzii	2La 2La	kdr S		HUMAN	Negative
48	Toumani Oulena	2012-11-01	SP		A. gambiae	2La 2La	kdr kdr		NVBM
49	Toumani Oulena	2012-11-01	SP		A. gambiae	2La 2La	kdr kdr		HUMAN	Negative
50	Toumani Oulena	2012-11-01	SP		A. gambiae	2La 2La	kdr kdr	Susceptible homozygote
51	Toumani Oulena	2012-11-01	SP		A. gambiae	2La 2La	kdr kdr		HUMAN	Negative
52	Toumani Oulena	2012-11-01	SP		A. coluzzii	2La 2La	kdr kdr	Susceptible homozygote
53	Toumani Oulena	2012-11-01	SP		A. gambiae				HUMAN	Negative
54	Toumani Oulena	2012-11-01	SP		A. coluzzii	2La 2La	kdr kdr	Susceptible homozygote	HUMAN	Negative
55	Toumani Oulena	2012-11-01	SP		A. gambiae				HUMAN	Positive
56	Toumani Oulena	2012-11-01	SP		A. coluzzii				HUMAN	Negative
57	Toumani Oulena	2012-11-01	SP		A. coluzzii	2La 2La	S S	Susceptible homozygote	HUMAN	Negative
58	Toumani Oulena	2012-11-01	SP		A. gambiae	2La 2La+	kdr kdr		BOVINE
59	Toumani Oulena	2012-11-01	SP		A. coluzzii	2La 2La	kdr S		HUMAN	Negative
60	Toumani Oulena	2012-11-01	SP		A. gambiae	2La 2La	kdr kdr		HUMAN	Negative
61	Toumani Oulena	2012-11-01	SP		A. gambiae	2La 2La+	kdr kdr		HUMAN	Negative
62	Toumani Oulena	2012-11-01	SP		A. gambiae	2La 2La	kdr kdr		HUMAN	Negative
63	Toumani Oulena	2012-11-01	SP		A. coluzzii	2La 2La			HUMAN	Negative
64	Toumani Oulena	2012-11-01	SP		A. coluzzii	2La 2La			HUMAN	Negative
65	Toumani Oulena	2012-11-01	SP		A. coluzzii	2La 2La		Susceptible homozygote	HUMAN	Negative
66	Toumani Oulena	2012-11-01	SP		A. coluzzii				HUMAN	Positive
67	Toumani Oulena	2012-11-01	SP		A. gambiae				HUMAN	Positive
69	Toumani Oulena	2012-11-01	SP		A. coluzzii				HUMAN	Positive
70	Toumani Oulena	2012-11-01	SP		A. coluzzii				HUMAN	Negative
71	Toumani Oulena	2012-11-01	SP		A. coluzzii				HUMAN	Negative
72	Toumani Oulena	2012-11-01	SP		A. gambiae				BOVINE
73	Toumani Oulena	2012-11-01	SP		A. coluzzii				HUMAN	Negative
74	Toumani Oulena	2012-11-01	SP		A. coluzzii	2La 2La	kdr kdr	Susceptible homozygote	NVBM
75	Toumani Oulena	2012-11-01	SP		A. coluzzii	2La 2La	S S	Susceptible homozygote	NVBM
76	Toumani Oulena	2012-11-01	SP		A. coluzzii				HUMAN	Positive
77	Toumani Oulena	2012-11-01	SP		A. gambiae	2La 2La+	kdr kdr
22	Toumani Oulena	2012-11-01	LAR		A. gambiae	2La 2La	kdr kdr
37	Toumani Oulena	2012-11-01	LAR		A. gambiae	2La 2La	kdr kdr
41	Toumani Oulena	2012-11-01	LAR		A. gambiae	2La 2La	kdr kdr
45	Toumani Oulena	2012-11-01	LAR		A. gambiae	2La 2La	kdr kdr
47	Toumani Oulena	2012-11-01	LAR		A. gambiae	2La 2La	kdr kdr
57	Toumani Oulena	2012-11-01	LAR		A. gambiae	2La 2La	kdr kdr
58	Toumani Oulena	2012-11-01	LAR		A. gambiae	2La 2La	kdr kdr
61	Toumani Oulena	2012-11-01	LAR		A. gambiae	2La+ 2La	kdr kdr
70	Toumani Oulena	2012-11-01	LAR		A. gambiae	2La 2La	kdr kdr
73	Toumani Oulena	2012-11-01	LAR		A. gambiae	2La 2La	kdr kdr
74	Toumani Oulena	2012-11-01	LAR		A. gambiae	2La 2La	kdr kdr
76	Toumani Oulena	2012-11-01	LAR		A. gambiae	2La+ 2La+	kdr kdr
78	Toumani Oulena	2012-11-01	LAR		A. gambiae	2La+ 2La	kdr kdr
79	Toumani Oulena	2012-11-01	LAR		A. gambiae	2La 2La	kdr kdr
81	Toumani Oulena	2012-11-01	LAR		A. gambiae	2La+ 2La	kdr kdr
83	Toumani Oulena	2012-11-01	LAR		A. gambiae	2La 2La	kdr kdr
92	Toumani Oulena	2012-11-01	LAR		A. gambiae	2La 2La	kdr kdr
99	Toumani Oulena	2012-11-01	LAR		A. gambiae	2La 2La	kdr kdr
105	Toumani Oulena	2012-11-01	LAR		A. gambiae	2La 2La	kdr kdr
109	Toumani Oulena	2012-11-01	LAR		A. gambiae	2La+ 2La+	kdr kdr
112	Toumani Oulena	2012-11-01	LAR		A. gambiae	2La 2La	kdr kdr
115	Toumani Oulena	2012-11-01	LAR		A. gambiae	2La 2La	kdr kdr
116	Toumani Oulena	2012-11-01	LAR		A. gambiae	2La 2La	kdr kdr
120	Toumani Oulena	2012-11-01	LAR		A. gambiae	2La 2La	kdr kdr
121	Toumani Oulena	2012-11-01	LAR		A. gambiae	2La 2La	kdr kdr
124	Toumani Oulena	2012-11-01	LAR		A. gambiae	2La+ 2La	kdr kdr
127	Toumani Oulena	2012-11-01	LAR		A. gambiae	2La 2La	kdr kdr
128	Toumani Oulena	2012-11-01	LAR		A. gambiae	2La 2La	kdr kdr
130	Toumani Oulena	2012-11-01	LAR		A. gambiae	2La 2La	kdr kdr
135	Toumani Oulena	2012-11-01	LAR		A. gambiae	2La 2La	kdr kdr
136	Toumani Oulena	2012-11-01	LAR		A. gambiae	2La 2La	kdr kdr
138	Toumani Oulena	2012-11-01	LAR		A. gambiae	2La 2La	kdr kdr
139	Toumani Oulena	2012-11-01	LAR		A. gambiae	2La+ 2La	kdr kdr
140	Toumani Oulena	2012-11-01	LAR		A. gambiae	2La 2La	kdr kdr
141	Toumani Oulena	2012-11-01	LAR		A. gambiae	2La+ 2La	kdr kdr
142	Toumani Oulena	2012-11-01	LAR		A. gambiae	2La 2La	kdr kdr
144	Toumani Oulena	2012-11-01	LAR		A. gambiae	2La 2La	kdr kdr
150	Toumani Oulena	2012-11-01	LAR		A. gambiae	2La 2La	kdr kdr
156	Toumani Oulena	2012-11-01	LAR		A. gambiae	2La 2La	kdr kdr
161	Toumani Oulena	2012-11-01	LAR		A. gambiae	2La 2La	kdr kdr
167	Toumani Oulena	2012-11-01	LAR		A. gambiae	2La 2La	kdr kdr
168	Toumani Oulena	2012-11-01	LAR		A. gambiae	2La 2La	kdr kdr
177	Toumani Oulena	2012-11-01	LAR		A. gambiae	2La 2La	kdr kdr
180	Toumani Oulena	2012-11-01	LAR		A. gambiae	2La+ 2La	kdr kdr
181	Toumani Oulena	2012-11-01	LAR		A. gambiae	2La 2La	kdr kdr
183	Toumani Oulena	2012-11-01	LAR		A. gambiae	2La+ 2La	kdr kdr
186	Toumani Oulena	2012-11-01	LAR		A. gambiae	2La 2La	kdr kdr
202	Toumani Oulena	2012-11-01	LAR		A. coluzzii	2La 2La	kdr kdr
* Capture Method SP= spray catch, HLC= Human landing catch, L= Larval catch, raised to adult in an insectary. DNA extraced from adults, LAR= Larval catch, 3rd and 4th instar larvae, DNA extracted from Larvae
** NVBM= No visible blood meal. Female not obviously engorged.
